# Supplementary material for: Characterization of p190-Bcr-Abl chronic myeloid leukemia reveals specific signaling pathways and therapeutic targets
Source: Leukemia. 2020 Nov 9;35(7):1964–75. doi: 10.1038/s41375-020-01082-4 (PMC8257498; doi:10.1038/s41375-020-01082-4)
Supplement: Supplementary file 2 — Supplementary Dataset 1 [file 41375_2020_1082_MOESM2_ESM.xlsx]

## Sheet: index
Supplementary table 1: Chlinicopathological characteristics of p190-CML, p210-CML and Ph+ALL patients
HSCT	hematopoietic stem cell transplantation
MMR	Major Molecular response
CCyR	Complete cytogenetic response
PCyR	Partial cytogenetic response
in Ph+ALL sheet columns: remission, SCT, relapse, Dead, Analysis (RNA, phospho-flow, DSRT)
	0=no
	1=yes

## Sheet: CML_p190
Patient name	Age	Transcript type	Frontline TKI	Response to treatment			2nd line TKI/HSCT	Monocytes	basophils	TLC	ACA
				3 months	12 months	18 months
p190-CML#1	67	p190	imatinib	na	na (negative by nested PCR)	na (positive by nested PCR)	.	0.03	0.32	13.4	46,XY,t(9;22)(q34;q11)
p190-CML#2	80	p190	imatinib	12% (PCyR)	9.5% (PCyR)	3.7% (PCyR)	.	na	na	6.4	na
p190-CML#3	78	p190	imatinib (3 months)	98% (hematological response)	21% (PCyR)	6.2% (PCyR)	Nilotinib	0.11	0.02	110.2	46,XX,t(9;22)(q34;q11)
p190-CML#4	50	p190	imatinib (12 months)	No response	No response	na	HSCT	0.02	0.18	7.3	47,XX,t(9;22)(q34;q11), +der22
p210-CML#1	69	p210	Imatinib (9months)	43% (MinCyR)	12.3% (PCyR)	3.3% (PCyR)	Nilotinib/Dasatinib	na	na	129.8	46,XY,t(9;22)(q34;q11)
p210-CML#2	59	p210	Imatinib (6mon)	18% (PCyR)	11% (PCyR)	7,8% (PCyR)	Nilotinib/Dasatinib	0	0.01	230.0	46,XY,t(9;22)(q34;q11)
p210-CML#3	34	p210	Imatinib	0.07% (CCyR)	0.7% (CCyR)	0.18% (CCyR)	.	0.02	0.07	15.3	46,XY,t(9;22)(q34;q11)

## Sheet: Ph+ALL
Patient name	transcript type	age	Karyotype	Frontline TKI	HSCT	Day 28 remission	Day 42 remission	Relapse	Dead	RNA	Phosphoflow	DSRT
Ph+ALL_1	P190	44	t(9;22); In some +4, +8, +14, +16, +17, +X, +Y.	dasatinib	1	1	1	1	1	1	0	0
Ph+ALL_2	P190	35	t(9;22)	dasatinib	1	1	1	1 (MRD)	0	1	1	1
Ph+ALL_3	P190	68	t(9;22)	imatinib	0	1	1	0	0	1	1	0
Ph+ALL_4	P190	40	45XY, -7,t(9;22), isochr9	dasatinib	1	1	1	0	0	1	1	1
Ph+ALL_5	P190	46	hypodiploidy: 45, der(3),der(6),der(7), t(9;22), -16,-17, a marker chromosome[14/20]. 47 der(3),der(6),der(7), -16, t(9;22), +Ph, marker chromosome [4/20]	dasatinib	1	0	1	0	0	1	0	1
Ph+ALL_6	P190	32	t(9;22)	dasatinib	1	1	1	0	1	1	0	1
Ph+ALL_7	P190	22	hypodiploidy 45, t(9;22),del(7p), -13	dasatinib	1	1	1	0	0	1	1	1
Ph+ALL_8	P210	51	t(9;22)	dasatinib	0	1	1	1	1	1	1	1
Ph+ALL_9	P210	30	t(9;22)	dasatinib	1	1	1	1	0	1	1	1
Ph+ALL_10	P210	67	t(9;22)	dasatinib	0	1	1	0	0	0	1	1
Ph+ALL_11	p210	68	NA	dasatinib (shifted to Ponatinib)	0	0	1	1 (MRD)	1	0	1	0
