# Supplementary material for: Characterization of p190-Bcr-Abl chronic myeloid leukemia reveals specific signaling pathways and therapeutic targets
Source: Leukemia. 2020 Nov 9;35(7):1964–75. doi: 10.1038/s41375-020-01082-4 (PMC8257498; doi:10.1038/s41375-020-01082-4)
Supplement: Supplementary file 3 — Supplementary Dataset 2 [file 41375_2020_1082_MOESM3_ESM.xlsx]

## Sheet: Index
Supplementary Table 2. Drug libraries used for screening patients and cell line samples
	Index
S1	528 drug library used to screen Ba/f3 cell lines
S2	65 drug cutom library used to screen HPC-LSK cell lines

## Sheet: S1
DRUG_NAME	Mechanism/Targets	Class.explained	High.phase/Approval.status
Pilocarpine	Non-selective muscarinic receptor agonist	X. Other	Approved
Lovastatin	HMG-CoA reductase inhibitor	H. Metabolic modifier	approved (non-oncology)
Gefitinib	EGFR inhibitor	B. Kinase inhibitor	Approved
Metformin	AMPK activator	H. Metabolic modifier	Approved (non-oncology)
Anagrelide	PDE-3, PLA2 inhibitor	X. Other	Approved
Imatinib	Abl, Kit, PDGFRB inhibitor	B. Kinase inhibitor	Approved
Idarubicin	Topoisomerase II inhibitor	A. Conv. Chemo	Approved
Vatalanib	VEGFR-1 & -2 inhibitor	B. Kinase inhibitor	Investigational (Ph 3)
Erlotinib	EGFR inhibitor	B. Kinase inhibitor	Approved
Miltefosine	Antimicrobial, inhibits PI3K/AKT	X. Other	Approved
Dexamethasone	Glucocorticoid, immunomodulatory agent	D. Immunomodulatory	Approved
Auranofin	Antirheumatic agent	A. Conv. Chemo	Approved
Tretinoin	Retinoic acid receptor agonist	E. Differentiating/ epigenetic modifier	Approved
Simvastatin	HMG CoA reductase inhibitor	H. Metabolic modifier	Approved (non-oncology)
Goserelin	Gonadotropin releasing hormone superagonist	F. Hormone therapy	Approved
Raloxifene	Selective estrogen receptor modulator	F. Hormone therapy	Approved
Plicamycin	RNA synthesis inhibitor	A. Conv. Chemo	Approved
Lapatinib	HER2, EGFR inhibitor	B. Kinase inhibitor	Approved
Bortezomib	Proteasome inhibitor (26S subunit)	L. Protease/proteasome inhibitor	Approved
Letrozole	Aromatase inhibitor	F. Hormone therapy	Approved
Bexarotene	Antineoplastic agent; retinoid specifically selective for retinoid X receptors	E. Differentiating/ epigenetic modifier	Approved
Celecoxib	Selective COX-2 inhibitor	J. NSAID	Approved
Anastrozole	Aromatase inhibitor	F. Hormone therapy	Approved
Bicalutamide	Nonsteriodal antiandrogen	F. Hormone therapy	Approved
Clofarabine	Antimetabolite; Purine analog	A. Conv. Chemo	Approved
Vincristine	Mitotic inhibitor. Vinca alkaloid microtubule depolymerizer	A. Conv. Chemo	Approved
Vinorelbine	Mitotic inhibitor. Vinca alkaloid microtubule depolymerizer	A. Conv. Chemo	Approved
Aminoglutethimide	Anti-steroid, aromatase inhibitor	F. Hormone therapy	Approved
Vinblastine	Mitotic inhibitor. Vinca alkaloid microtubule depolymerizer	A. Conv. Chemo	Approved
Thalidomide	Immunosuppressant	D. Immunomodulatory	Approved
Clomifene	Selective estrogen receptor modulator	F. Hormone therapy	Approved
Cytarabine	Antimetabolite, interferes with DNA synthesis	A. Conv. Chemo	Approved
Cytarabine/Idarubicin
Disulfiram(+CuCl2)	alcohol dehydrogenase inhibitor	H. Metabolic modifier	Approved (non-oncology)
Finasteride	type II 5-alpha reductase inhibitor	F. Hormone therapy	Approved
Fluorouracil	Antimetabolite	A. Conv. Chemo	Approved
Flutamide	Nonsteroidal antiandrogen	F. Hormone therapy	Approved
Imiquimod	Immunomodulatory agent, TLR7 agonist	D. Immunomodulatory	Approved
Methylprednisolone	Glucocorticoid, immunomodulatory agent	D. Immunomodulatory	Approved
Mitoxantrone	Topoisomerase II inhibitor	A. Conv. Chemo	Approved
Paclitaxel	Mitotic inhibitor, taxane microtubule stabilizer	A. Conv. Chemo	Approved
Prednisolone	Glucocorticoid, immunomodulatory agent	D. Immunomodulatory	Approved
Mepacrine	Unclear. PLA2 inhibitor. NF-kB inhibitor, p53 activator	X. Other	Approved
Topotecan	Topoisomerase I inhibitor. Camptothecin analog	A. Conv. Chemo	Approved
Temozolomide	Alkylating agent	A. Conv. Chemo	Approved
Fulvestrant	Estrogen receptor antagonist	F. Hormone therapy	Approved
Megestrol acetate	Progestogen	F. Hormone therapy	Approved
Tamoxifen	Estrogen receptor antagonist	F. Hormone therapy	Approved
Methotrexate	Antimetabolite; Anti-folate agent	H. Metabolic modifier	Approved
Nilutamide	Nonsteroidal antiandrogen	F. Hormone therapy	Approved
Mitotane	Antineoplastic agent	A. Conv. Chemo	Approved
Allopurinol	Xanthine oxidase inhibitor	A. Conv. Chemo	Approved
Deferoxamine	Iron chelator	X. Other	Approved (non-oncology)
Digoxin	Cardiac glycoside	X. Other	Approved (non-oncology)
Hydroxyurea	Antineoplastic agent	A. Conv. Chemo	Approved
Mercaptopurine	Antimetabolite	A. Conv. Chemo	Approved
Thioguanine	Antimetabolite; Purine analog	A. Conv. Chemo	Approved
Tacrolimus	Binds FKBP12, causes inhibition of calcineurin	C. Rapalog	Approved
Epirubicin	Topoisomerase II inhibitor	A. Conv. Chemo	Approved
Itraconazole	antifungal, hedgehog signaling inhibitor	X. Other	Approved (non-oncology)
AT 101	Bcl-2 family inhibitor	G. Apoptotic modulator	Investigational (Ph 2)
BI 2536	PLK1 inhibitor	B. Kinase inhibitor	Investigational (Ph 2)
SN-38	Active metabolite of irinotecan. Topoisomerase I inhibitor	A. Conv. Chemo	(Approved)
Pravastatin	HMG CoA reductase inhibitor	H. Metabolic modifier	Approved (non-oncology)
Exemestane	Aromatase inhibitor	F. Hormone therapy	Approved
Raltitrexed	DHFR/GARFT/thymidylate synthase inhibitor	A. Conv. Chemo	Approved
Palbociclib	CDK4/6 inhibitor	B. Kinase inhibitor	Approved
AT9283	Aurora A & B, Jak2, Flt, Abl inhibitor	B. Kinase inhibitor	Investigational (Ph 2)
Navitoclax	Bcl-2/Bcl-xL inhibitor	G. Apoptotic modulator	Investigational (Ph 2)
Selumetinib	MEK1/2 inhibitor	B. Kinase inhibitor	Investigational (Ph 3)
Veliparib	PARP inhibitor	E. Differentiating/ epigenetic modifier	Investigational (Ph 3)
Afatinib	EGFR inhibitor	B. Kinase inhibitor	Approved
Dovitinib	FGFR inhibitor	B. Kinase inhibitor	Investigational (Ph 3)
Crizotinib	ALK, c-Met inhibitor	B. Kinase inhibitor	Approved
Danusertib	Aurora, Ret, TrkA, FGFR-1 inhibitor	B. Kinase inhibitor	Investigational (Ph 2)
Foretinib	MET, VEGFR2 inhibitor	B. Kinase inhibitor	Investigational (Ph 2)
Abiraterone	P450 17alpha-hydroxylase-17,20-lyase inhibitor	F. Hormone therapy	Approved
SNS-032	CDK inhibitor	B. Kinase inhibitor	Investigational (Ph 2)
ABT-751	Mitotic inhibitor. Colchicine site binding microtubule depolymerizer.	A. Conv. Chemo	Investigational (Ph 2)
BIIB021	HSP90 inhibitor	K. HSP inhibitor	Investigational (Ph 2)
Decitabine	Nucleoside analog DNA methyl transferase inhibitor	E. Differentiating/ epigenetic modifier	Approved
Alvocidib	CDK inhibitor	B. Kinase inhibitor	Investigational (Ph 2)
Tipifarnib	Farnesyltransferase inhibitor	E. Differentiating/ epigenetic modifier	Investigational (Ph 3)
Ponatinib	Broad TK inhibitor	B. Kinase inhibitor	Approved
Perifosine	AKT/PI3K inhibitor	B. Kinase inhibitor	Investigational (Ph 3)
Motesanib	VEGFR, PDGFR, Ret, Kit inhibitor	B. Kinase inhibitor	Investigational (Ph 2)
Cediranib	KDR/Flt/VEGFR inhibitor	B. Kinase inhibitor	Investigational (Ph 3)
Rucaparib	PARP inhibitor	E. Differentiating/ epigenetic modifier	Approved (US)
Tarenflurbil	Gamma-secretase inhibitor	X. Other	Investigational (Ph 3)
Tivozanib	VEGFR1, 2, 3, c-Kit, PDGFRB inhibitor	B. Kinase inhibitor	Investigational (Ph 3)
AZD1775	Wee1 inhibitor	B. Kinase inhibitor	Investigational (Ph 2)
PF-00477736	Chk1 inhibitor	B. Kinase inhibitor	Investigational (Ph 1)
AZD7762	Chk1 inhibitor	B. Kinase inhibitor	Investigational (Ph 1)
AZD1152-HQPA	Aurora B inhibitor	B. Kinase inhibitor	Investigational (Ph 3)
AZD8055	mTOR inhibitor	B. Kinase inhibitor	Investigational (Ph 1)
Belinostat	HDAC inhibitor	E. Differentiating/ epigenetic modifier	Approved (US)
Bimatoprost	Prostaglandin analog	D. Immunomodulatory	Approved
Doramapimod	p38MAPK inhibitor	B. Kinase inhibitor	Investigational (Ph 1)
Bryostatin 1	PKC activator	B. Kinase inhibitor	Investigational (Ph 1)
Tacedinaline	HDAC inhibitor	E. Differentiating/ epigenetic modifier	Investigational (Ph 3)
BMS-754807	IGF1R inhibitor	B. Kinase inhibitor	Investigational (Ph 2)
Idelalisib	PI3K inhibitor, p110?-selective	B. Kinase inhibitor	Approved
Trametinib	MEK1/2 inhibitor	B. Kinase inhibitor	Approved
Sonidegib	Smothened (Hh) inhib	M. Hedgehog inhibitor	Approved
Everolimus	binds FKBP12, causes inhibition of mTORC1	C. Rapalog	Approved
Ruxolitinib	JAK1&2 inhibitor	B. Kinase inhibitor	Approved
Indibulin	Mitoric inhibitor. Microtubule depolymerizer	A. Conv. Chemo	Investigational (Ph 2)
MK-2206	AKT inhibitor	B. Kinase inhibitor	Investigational (Ph 2)
Alisertib	Aurora A inhibitor	B. Kinase inhibitor	Investigational (Ph 3)
Nelarabine	Nucleoside analog, DNA, RNA synth inhibitor	A. Conv. Chemo	Approved
Nilotinib	Abl inhibitor	B. Kinase inhibitor	Approved
Luminespib	HSP90 inhibitor	K. HSP inhibitor	Investigational (Ph 2)
Plerixafor	CXCR4 antagonist	X. Other	Approved
Vemurafenib	B-Raf(V600E) inhibitor	B. Kinase inhibitor	Approved
Vandetanib	VEGFR,EGFR, RET inhibitor	B. Kinase inhibitor	Approved
Sepantronium bromide	Survivin inhibitor	G. Apoptotic modulator	Investigational (Ph 2)
Linsitinib	IGF1R, IR inhibitor	B. Kinase inhibitor	Investigational (Ph 2)
Tepotinib	c-Met inhibitor	B. Kinase inhibitor	Investigational (Ph 1)
Dasatinib	Abl, Src, Kit, EphR... Inhibitor	B. Kinase inhibitor	Approved
Tofacitinib	JAK3, JAK2(V617F) inhibitor	B. Kinase inhibitor	Approved
Fingolimod	S1PR antagonist	X. Other	Approved
Axitinib	VEGFR, PDGFR, KIT inhibitor	B. Kinase inhibitor	Approved
Saracatinib	Src, Abl inhibitor	B. Kinase inhibitor	Investigational (Ph 3)
Bosutinib	Abl, Src inhibitor	B. Kinase inhibitor	Approved
Canertinib	pan-HER inhibitor	B. Kinase inhibitor	Investigational (Ph 3)
Lenalidomide	Immunomodulatory	D. Immunomodulatory	Approved
Panobinostat	HDAC inhibitor	E. Differentiating/ epigenetic modifier	Approved
Pazopanib	VEGFR inhibitor	B. Kinase inhibitor	Approved
Tandutinib	FLT3, PDGFR, KIT inhibitor	B. Kinase inhibitor	Investigational (Ph 2)
Temsirolimus	binds FKBP12, causes inhibition of mTORC1	C. Rapalog	Approved
Vorinostat	HDAC inhibitor	E. Differentiating/ epigenetic modifier	Approved
Entinostat	HDAC inhibitor	E. Differentiating/ epigenetic modifier	Investigational (Ph 2)
Enzastaurin	PKCbeta inhibitor	B. Kinase inhibitor	Investigational (Ph 3)
Olaparib	PARP inhibitor	E. Differentiating/ epigenetic modifier	Approved
Masitinib	KIT inhibitor	B. Kinase inhibitor	Investigational (Ph 3)
Pictilisib	PI3K inhibitor, pan-class I	B. Kinase inhibitor	Investigational (Ph 2)
Vismodegib	Smothened (Hh) inhibitor	M. Hedgehog inhibitor	Approved
Sorafenib	B-Raf, FGFR-1, VEGFR-2 & -3, PDGFR-beta, KIT, and FLT3 inhib	B. Kinase inhibitor	Approved
Seliciclib	CDK2/7/9 inhibitor	B. Kinase inhibitor	Investigational (Ph 2)
Docetaxel	Mitotic inhibitor, taxane microtubule stabilizer	A. Conv. Chemo	Approved
Pentostatin	Antimetabolite; Purine analog	A. Conv. Chemo	Approved
Sirolimus	binds FKBP12, causes inhibition of mTORC1	C. Rapalog	Approved
Floxuridine	Antimetabolite; Analog of 5-fluorouracil	A. Conv. Chemo	Approved
Gemcitabine	Antimetabolite; Nucleoside analog	A. Conv. Chemo	Approved
Teniposide	Topoisomerase II inhibitor	A. Conv. Chemo	Approved
Dactinomycin	RNA and DNA synthesis inhibitor	A. Conv. Chemo	Approved
Cladribine	Antimetabolite; Purine analog	A. Conv. Chemo	Approved
Mitomycin C	Antineoplastic anatibiotic; DNA crosslinker	A. Conv. Chemo	Approved
Carboplatin	Platinum-based antineoplastic agent	A. Conv. Chemo	Approved
Cisplatin	Platinum-based antineoplastic agent	A. Conv. Chemo	Approved
Pemetrexed	Dihydrofolate reductase inhibitor	H. Metabolic modifier	Approved
Oxaliplatin	Platinum-based antineoplastic agent	A. Conv. Chemo	Approved
Daunorubicin	Topoisomerase II inhibitor	A. Conv. Chemo	Approved
Etoposide	Topoisomerase II inhibitor	A. Conv. Chemo	Approved
Arsenic(III) oxide	Thioredoxin reductase inhibitor; cytotoxic chemotherapeutic	E. Differentiating/ epigenetic modifier	Approved
Doxorubicin	Topoisomerase II inhibitor	A. Conv. Chemo	Approved
Valrubicin	Topoisomerase II inhibitor	A. Conv. Chemo	Approved
Sunitinib	Broad TK inhibitor	B. Kinase inhibitor	Approved
Ixabepilone	Mitotic inhibitor. Epothilone microtubule stabilizer.	A. Conv. Chemo	Approved
Azacitidine	Nucleoside analog DNA methyl transferase inhibitor	E. Differentiating/ epigenetic modifier	Approved
Fludarabine	Antimetabolite; Purine analog	A. Conv. Chemo	Approved
Bleomycin	Glycopeptide antibiotic; causes DNA breaks	A. Conv. Chemo	Approved
Dactolisib	mTOR/(PI3K) inhibitor	B. Kinase inhibitor	Investigational (Ph 2)
Quizartinib	FLT3 inhibitor	B. Kinase inhibitor	Investigational (Ph 3)
APR-246	p53 activator, thioredoxin reductase 1 inhibitor	G. Apoptotic modulator	Investigational (Ph 1)
Carfilzomib	Proteasome inhibitor (20S subunit)	L. Protease/proteasome inhibitor	Approved
Gandotinib	JAK2 inhibitor	B. Kinase inhibitor	Investigational (Ph 2)
AZ 3146	Mps1 kinase (TTK) inhibitor	B. Kinase inhibitor	Probe
Sotrastaurin	PKC inhibitor	B. Kinase inhibitor	Investigational (Ph 2)
Midostaurin	Broad TK (FLT3, KIT, RET, JAK, EGFR...) inhibitor	B. Kinase inhibitor	Approved (US)
Regorafenib	B-Raf, c-Kit, VEGFR2 inhibitor	B. Kinase inhibitor	Approved
XAV-939	Tankyrase-1 and -2	E. Differentiating/ epigenetic modifier	Probe
UCN-01	PKCbeta, PDK1, Chk, Cdk2 inhibitor	B. Kinase inhibitor	Investigational (Ph 2)
Ruboxistaurin	PKCbeta inhibitor	B. Kinase inhibitor	Investigational (Ph 3)
Capecitabine	5-FU prodrug	A. Conv. Chemo	Approved
Chloroquine	Antimalaria agent; chemo/radio sensitizer	A. Conv. Chemo	Approved
Valproic acid	HDAC inhibitor	E. Differentiating/ epigenetic modifier	Approved
Tivantinib	MET inhibitor	B. Kinase inhibitor	Investigational (Ph 2)
Niraparib	PARP inhibitor	E. Differentiating/ epigenetic modifier	Approved (US)
Volasertib	PLK1 inhibitor	B. Kinase inhibitor	Investigational (Ph 3)
Toremifene	selective estrogen receptor modulator	F. Hormone therapy	Approved
Lasofoxifene	Selective estrogen receptor modulator	F. Hormone therapy	Approved
Galiellalactone	STAT3-DNA interaction inhibitor	X. Other	Probe
Omacetaxine	Protein synthesis inhib (80 S ribosome)	A. Conv. Chemo	Approved
NVP-RAF265	"C-Raf" inhibitor, unclear MoA	B. Kinase inhibitor	Investigational (Ph 2)
Neratinib	HER2, EGFR inhibitor	B. Kinase inhibitor	Approved (US)
Mocetinostat	HDAC inhibitor (HDAC1 & 2-selective)	E. Differentiating/ epigenetic modifier	Investigational (Ph 2)
Rabusertib	Chk1 inhibitor	B. Kinase inhibitor	Investigational (Ph 2)
Galunisertib	TGF-B/Smad inhibitor	B. Kinase inhibitor	Investigational (Ph 2)
Linifanib	VEGFR, PDGFR, CSF-1R, FLT3 inhibitor	B. Kinase inhibitor	Investigational (Ph 3)
Brivanib	VEGFR inhibitor	B. Kinase inhibitor	Investigational (Ph 3)
Buparlisib	PI3K inhibitor, pan-class I	B. Kinase inhibitor	Investigational (Ph 2)
Nintedanib	VEGFR, PDGFR, FGFR inhibitor	B. Kinase inhibitor	Approved
AZD4547	FGFR inhibitor	B. Kinase inhibitor	Investigational (Ph 2)
VER 155008	HSP70 inhibitor	K. HSP inhibitor	Probe
Daporinad	NAMPT inhibitor	H. Metabolic modifier	Investigational (Ph 2)
Cabozantinib	VEGFR2, Met, FLT3, Tie2, Kit and Ret inhibitor	B. Kinase inhibitor	Approved
AZD1480	JAK1/2, FGFR inhibitor	B. Kinase inhibitor	Investigational (Ph 1)
Ridaforolimus	binds FKBP12, causes inhibition of mTORC1	C. Rapalog	Investigational (Ph 3)
Sonolisib	PI3K inhibitor, pan-class I. Irreversible	B. Kinase inhibitor	Investigational (Ph 2)
Quisinostat	HDAC inhibitor	E. Differentiating/ epigenetic modifier	Investigational (Ph 2)
Tosedostat	Aminopeptidase inhibitor	L. Protease/proteasome inhibitor	Investigational (Ph 3)
PF-04708671	p70S6K inhibitor	B. Kinase inhibitor	Probe
Binimetinib	MEK1/2 inhibitor	B. Kinase inhibitor	Investigational (Ph 2)
Tamatinib	Syk inhibitor	B. Kinase inhibitor	Investigational (Ph 1)
PF-3845	FAAH inhibitor	X. Other	Probe
MK-0752	gamma-secretase/notch inhibitor	X. Other	Investigational (Ph 2)
SB 743921	Mitotic inhibitor. Eg5/KSP inhibitor	I. Kinesin inhibitor	Investigational (Ph 2)
Omipalisib	PI3K/mTOR inhibitor	B. Kinase inhibitor	Investigational (Ph 1)
Ibrutinib	Btk inhibitor	B. Kinase inhibitor	Approved
TAK-901	Aurora, Src family, JAK3, RTK inhibitor	B. Kinase inhibitor	Investigational (Ph 1)
Fostamatinib	Syk inhibitor	B. Kinase inhibitor	Investigational (Ph 2)
JQ1	BET family inhibitor	E. Differentiating/ epigenetic modifier	Probe
Infigratinib	FGFR inhibitor	B. Kinase inhibitor	Investigational (Ph 1)
Momelotinib	JAK1 & 2 inhibitor	B. Kinase inhibitor	Investigational (Ph 2)
Sapanisertib	mTOR inhibitor	B. Kinase inhibitor	Investigational (Ph 1)
TGX-221	PI3K beta selective inhibitor	B. Kinase inhibitor	Probe
Tubacin	HDAC6 inhibitor	E. Differentiating/ epigenetic modifier	Probe
Tubastatin A	HDAC6 inhibitor	E. Differentiating/ epigenetic modifier	Probe
Atorvastatin	HMG CoA reductase inhibitor	H. Metabolic modifier	Approved
Varespladib	Secretory phospholipase A2 inhibitor	X. Other	Investigational (Ph 2)
StemRegenin 1	AHR antagonist, stem cell regenerating	E. Differentiating/ epigenetic modifier	Probe
PFI-1	BET family inhibitor	E. Differentiating/ epigenetic modifier	Probe
4-hydroxytamoxifen	Selective estrogen receptor modulator	F. Hormone therapy	Investigational as a gel preparation
Enzalutamide	AR antagonist	F. Hormone therapy	Approved
1-methyl-D-tryptophan	Indolamine 2,3-dioxygenase 1 and 2 inhibitor	X. Other	Investigational (Ph 2)
Dacomitinib	pan-HER inhibitor	B. Kinase inhibitor	Investigational (Ph 3)
Dinaciclib	CDK inhibitor	B. Kinase inhibitor	Investigational (Ph 3)
Dabrafenib	B-Raf(V600E) inhibitor	B. Kinase inhibitor	Approved
I-BET151	BET family inhibitor	E. Differentiating/ epigenetic modifier	Probe
Ralimetinib	p38MAPK inhibitor	B. Kinase inhibitor	Investigational (Ph 2)
Crenolanib	PDGFRA and PDGFRB inhibitor	B. Kinase inhibitor	Investigational (Ph 2)
PF-4800567	CK1epsilon inhibitor	B. Kinase inhibitor	Probe
PF-670462	CK1epsilon and CK1delta inhibitor	B. Kinase inhibitor	Probe
ZSTK474	PI3K gamma selective inhibitor	B. Kinase inhibitor	Investigational (Ph 1)
PAC-1	procaspase-3 activator	G. Apoptotic modulator	Investigational (Ph 1)
Vistusertib	mTOR inhibitor, ATP-competitive	B. Kinase inhibitor	Investigational (Ph 2)
CPI-613	pyruvate dehydrogenase, alpha-ketoglutarate dehydrogenase inhibitor	H. Metabolic modifier	Investigational (Ph 2)
Roxadustat	HIF prolyl hydroxylase inhibitor	E. Differentiating/ epigenetic modifier	Investigational (Ph 2)
Pevonedistat	NAE inhibitor	H. Metabolic modifier	Investigational (Ph 1)
GSK2636771	PI3K beta selective inhibitor	B. Kinase inhibitor	Investigational (Ph 1)
AT-406	XIAP, cIAP1, cIAP2 inhibitor	G. Apoptotic modulator	Investigational (Ph 1)
Lomeguatrib	O6-methylguanine-DNA methyltransferase inhibitor	E. Differentiating/ epigenetic modifier	Investigational (Ph 2)
GSK269962	ROCK1 and ROCK2 inhibitor	B. Kinase inhibitor	Probe
GSK650394	SGK1 & 2 inhibitor	B. Kinase inhibitor	Probe
AVN944	IMPDH inhibitor	H. Metabolic modifier	Investigational (Ph 2)
Venetoclax	Bcl-2-selective inhibitor	G. Apoptotic modulator	Approved (US)
BMS-911543	JAK2 inhibitor	B. Kinase inhibitor	Investigational (Ph 1)
Ipatasertib	AKT inhibitor	B. Kinase inhibitor	Investigational (Ph 2)
IOX-2	PHD2 inhibitor	E. Differentiating/ epigenetic modifier	Probe
GSK-J4	JMJD3 (histone demethylase) inhibitor	E. Differentiating/ epigenetic modifier	Probe
UNC1215	L3MBTL3 inhibitor	E. Differentiating/ epigenetic modifier	Probe
SGC0946	DOT1L inhibitor	E. Differentiating/ epigenetic modifier	Probe
UNC0642	G9a/GLP inhibitor	E. Differentiating/ epigenetic modifier	Probe
GSK343	EZH2 inhibitor	E. Differentiating/ epigenetic modifier	Probe
UNC0638	G9a/GLP inhibitor	E. Differentiating/ epigenetic modifier	Probe
C646	p300/CREB-binding protein (CBP) inhibitor	E. Differentiating/ epigenetic modifier	Probe
8-chloro-adenosine	Nucleoside analog, RNA synthesis inhibitor	A. Conv. Chemo	Investigational (Ph 2)
8-amino-adenosine	Nucleoside analog, RNA synthesis inhibitor	A. Conv. Chemo	Probe
Rocilinostat	HDAC-6 selective inhibitor	E. Differentiating/ epigenetic modifier	Investigational (Ph 1)
ASP3026	ALK inhibitor	B. Kinase inhibitor	Investigational (Ph 1)
Alectinib	ALK (incl gatekeeper mut) inhib	B. Kinase inhibitor	Approved (Japan, US)
Ganetespib	HSP90 inhibitor	K. HSP inhibitor	Investigational (Ph 3)
TRAM-34	intermediate-conductance Ca2+-activated K+ channel inh.	X. Other	Probe
Pracinostat	HDAC inhibitor	E. Differentiating/ epigenetic modifier	Investigational (Ph 2)
AR-42	HDAC inhibitor	E. Differentiating/ epigenetic modifier	Investigational (Ph 1)
Lonafarnib	Farnesyl transferase inhibitor	E. Differentiating/ epigenetic modifier	Investigational (Ph 3)
Alpelisib	PI3Kalpha selective inhibitor	B. Kinase inhibitor	Investigational (Ph 2)
Baricitinib	JAK inhibitor	B. Kinase inhibitor	Approved (EU)
BX-912	PDK1 inhib	B. Kinase inhibitor	Probe
AZD-5363	AKT inhibitor	B. Kinase inhibitor	Investigational (Ph 2)
CUDC-305	HSP90 inhibitor	K. HSP inhibitor	Investigational (Ph 1)
Oprozomib	proteasome (20 S) inhibitor	L. Protease/proteasome inhibitor	Investigational (Ph 1)
Fedratinib	JAK2-selective inhibitor	B. Kinase inhibitor	Investigational (Ph 2)
PF-03758309	PAK inhibitor	B. Kinase inhibitor	Investigational (Ph 1)
GSK-2334470	PDK1 inhibitor	B. Kinase inhibitor	Probe
Pomalidomide	Immunomodulatory agent, anti-angiogenic	D. Immunomodulatory	Approved
Bafetinib	Abl, Lyn inhibitor	B. Kinase inhibitor	Investigational (Ph 2)
Orteronel	CYP17A1, androgen synth inhib.	F. Hormone therapy	Investigational (Ph 3)
EPZ-5687	EZH2 inhibitor	E. Differentiating/ epigenetic modifier	Probe
LY-2874455	FGFR inhibitor	B. Kinase inhibitor	Investigational (Ph 1)
Apalutamide	AR antagonist	F. Hormone therapy	Investigational (Ph 2)
Tideglusib	GSK3 inhibitor	B. Kinase inhibitor	Investigational (Ph 2)
SGI-1776	PIM kinase inhibitor	B. Kinase inhibitor	Investigational (Ph 1)
Rigosertib	Ras-Raf interaction inhibitor, contaminated by microtubile depolymerizer...	X. Other	Investigational (Ph 3)
Milciclib	CDK2 inhibitor	B. Kinase inhibitor	Investigational (Ph 2)
Lenvatinib	VEGFR inhibitor	B. Kinase inhibitor	Approved (US)
Duvelisib	PI3K inhibitor	B. Kinase inhibitor	Investigational (Ph 3)
Icotinib	EGFR inhibitor	B. Kinase inhibitor	Investigational (Ph 2)
Cilengitide	alphaVbeta3 integrin inhibitor	X. Other	Investigational (Ph 3)
Apatinib	VEGFR inhibitor	B. Kinase inhibitor	Investigational (Ph 3)
Amuvatinib	Broad spectrum TK inhib	B. Kinase inhibitor	Investigational (Ph 2)
SCH772984	ERK1 & 2 inhibitor	B. Kinase inhibitor	Probe
Telatinib	VEGFR, KIT, PDGFR inhibitor	B. Kinase inhibitor	Investigational (Ph 2)
Triciribine	AKT inhibitor	B. Kinase inhibitor	Investigational (Ph 2)
Tozasertib	pan-Aurora inhibitor	B. Kinase inhibitor	Investigational (Ph 2)
Varlitinib	EGFR HER2 inhibitor	B. Kinase inhibitor	Investigational (Ph 2)
Golvatinib	MET, VEGFR2 inhibitor	B. Kinase inhibitor	Investigational (Ph 2)
Copanlisib	PI3K alpha, delta selective inhibitor	B. Kinase inhibitor	Investigational (Ph 2)
Sapitinib	Pan-HER inhibitor	B. Kinase inhibitor	Investigational (Ph 2)
AT7519	CDK1, 2, 4, 6 and 9 inhibitor	B. Kinase inhibitor	Investigational (Ph 1)
NVP-BGT226	PI3K/mTOR inhibitor	B. Kinase inhibitor	Investigational (Ph 2)
BMS-777607	Met, Axl, Ron and Tyro3 inhibitor	B. Kinase inhibitor	Investigational (Ph 2)
Abemaciclib	CDK4/6 inhibitor	B. Kinase inhibitor	Investigational (Ph 3)
Ceritinib	ALK inhibitor	B. Kinase inhibitor	Approved
Neflamapimod	p38MAPK inhibitor	B. Kinase inhibitor	Investigational (Ph 2)
Tesevatinib	EGFR, ERBB2, VEGFR, EPHB4	B. Kinase inhibitor	Investigational (Ph 2)
Hydroxyfasudil	ROCK, PKA, PKG, PRK inhibitor	B. Kinase inhibitor	(Approved Japan)
Lucitanib	FGFR1, VEGFR inhibitor	B. Kinase inhibitor	Investigational (Ph 2)
ENMD-2076	pan-Aurora, VEGFR inhibitor	B. Kinase inhibitor	Investigational (Ph 2)
PD0325901	MEK1/2 inhibitor	B. Kinase inhibitor	Investigational (Ph 2)
PH-797804	p38MAPK inhibitor	B. Kinase inhibitor	Investigational (Ph 2)
TG100-115	PI3K gamma/delta inhibitor	B. Kinase inhibitor	Investigational (Ph 2)
Tucatinib	HER2 inhibitor	B. Kinase inhibitor	Investigational (Ph 1)
GSK-1070916	AURb, AURc inhibitor	B. Kinase inhibitor	Investigational (Ph 1)
GSK-461364	PLK1 inhibitor	B. Kinase inhibitor	Investigational (Ph 1)
Capmatinib	MET inhibitor	B. Kinase inhibitor	Investigational (Ph 2)
Palomid-529	AKT, MTOR, PI3K inhibitor	B. Kinase inhibitor	Investigational (Ph 1)
PF-00562271	FAK inhibitor	B. Kinase inhibitor	Investigational (Ph 1)
Gedatolisib	PI3K/mTOR inhibitor	B. Kinase inhibitor	Investigational (Ph 2))
TAK-285	HER2 inhibitor	B. Kinase inhibitor	Investigational (Ph 1)
CEP-32496	BRAF inhibitor	B. Kinase inhibitor	Investigational (Ph 2)
IOX-1	2-Oxoglutarate Oxygenase Inhibitor	E. Differentiating/ epigenetic modifier	Probe
AZD-6482	PI3Kbeta-selective inhibitor	B. Kinase inhibitor	Investigational (Ph 1)
GSK-690693	AKT, PKA, PKC inhibitor	B. Kinase inhibitor	Investigational (Ph 1)
OSU-03012	PDPK1 inhibitor	B. Kinase inhibitor	Investigational (Ph 1)
NVP-AEW541	IGF1R inhibitor	B. Kinase inhibitor	Investigational (Ph 1)
AZD-1080	GSK3 inhibitor	B. Kinase inhibitor	Investigational (Ph 1)
MK-8776	CHEK1 inhibitor	B. Kinase inhibitor	Investigational (Ph 1)
AZD-5438	CDK1,2,9 inhibitor	B. Kinase inhibitor	Investigational (Ph 1)
Silmitasertib	CSNK2A1 inhibitor	B. Kinase inhibitor	Investigational (Ph 2)
Mubritinib	HER2 inhibitor	B. Kinase inhibitor	Investigational (Ph 1)
AZD-8186	PI3Kbeta inhibitor	B. Kinase inhibitor	Investigational (Ph 1)
GDC-0623	MEK1/2 inhibitor	B. Kinase inhibitor	Investigational (Ph 2)
Talmapimod	p38MAPK alpha selective inhibitor	B. Kinase inhibitor	Investigational (Ph 2)
Birinapant	IAPs, SMAC mimetic	G. Apoptotic modulator	Investigational (Ph 2)
NVP-LCL161	IAPs, SMAC mimetic	G. Apoptotic modulator	Investigational (Ph 2)
Tazemetostat	EZH2 inhibitor	E. Differentiating/ epigenetic modifier	Investigational (Ph 2)
Pinometostat	DOT1L inhibitor	E. Differentiating/ epigenetic modifier	Investigational (Ph 1)
PHA 408	IKK-2 inhibitor	B. Kinase inhibitor	Probe
PS-1145	IKK-2 inhibitor	B. Kinase inhibitor	Probe
KU-60019	ATM inhibitor	B. Kinase inhibitor	Probe
Selinexor	XPO1/CRM1 inhibitor	G. Apoptotic modulator	Investigational (Ph 2)
GSK2801	BAZ2B/A bromodomain inhibitor	E. Differentiating/ epigenetic modifier	Probe
SGC-CBP30	CREBBP/EP300 bromodomain inhibitor	E. Differentiating/ epigenetic modifier	Probe
TH588	MTH1 inhibitor	H. Metabolic modifier	Probe
VGX-1027	Nitric oxide-donating immunomodulator	D. Immunomodulatory	Investigational (Ph 1)
Birabresib	BET family inhibitor	E. Differentiating/ epigenetic modifier	Investigational (Ph 2)
Encorafenib	B-Raf(V600E) inhibitor	B. Kinase inhibitor	Investigational (Ph 2)
URB597	FAAH inhibitor	H. Metabolic modifier	Investigational (Ph 1)
CUDC-907	HDAC1/2/3/10, PI3Kalpha inhibitor	E. Differentiating/ epigenetic modifier	Investigational (Ph 2)
MK-8745	Aurora A inhibitor	B. Kinase inhibitor	Probe
GDC-0919	IDO inhibitor	D. Immunomodulatory	Investigational (Ph 1)
NVP-LGK974	PORCN inhibitor	X. Other	Investigational (Ph 1)
ONX-0914	LMP7 (immunoproteasome)	L. Protease/proteasome inhibitor	Probe
RGFP966	HDAC3 inhibitor	E. Differentiating/ epigenetic modifier	Probe
NMS-873	p97/VCP inhibitor	X. Other	Probe
AZ191	DYRK1A inhibitor	B. Kinase inhibitor	Probe
Ribociclib	CDK4/6 inhibitor	B. Kinase inhibitor	Approved (US)
Triapine	ribonucleotide reductase inhibitor	H. Metabolic modifier	Investigational (Ph 2)
VE-821	ATR inihibitor	B. Kinase inhibitor	Probe
Pacritinib	FLT3/JAK2	B. Kinase inhibitor	Investigational (Ph 3)
Tanzisertib	JNK inhibitor	B. Kinase inhibitor	Investigational (Ph 2)
GSK923295	CENP-E inhibitor	I. Kinesin inhibitor	Investigational (Ph 1)
Bentamapimod	JNK inhibitor	B. Kinase inhibitor	Investigational (Ph 1)
Idasanutlin	p53-MDM2 inhibitor	G. Apoptotic modulator	Investigational (Ph 3)
Aldoxorubicin	Topoisomerase II inhibitor, Albumin binding	A. Conv. Chemo	Investigational (Ph 3)
Filanesib	KSP/Eg5 inhibitor	I. Kinesin inhibitor	Investigational (Ph 2)
Talazoparib	PARP1/2 inhibitor	E. Differentiating/ epigenetic modifier	Investigational (Ph 3)
Tasquinimod	S100A9 inhibitor, immunomodulatory, anti-angiogenic	D. Immunomodulatory	Investigational (Ph 3)
Resminostat	HDAC1, 3, 6 inhibitor	E. Differentiating/ epigenetic modifier	Investigational (Ph 2)
WEHI-539	Bcl-XL inhibitor	G. Apoptotic modulator	Probe
Cobimetinib	MEK1/2 inhibitor	B. Kinase inhibitor	Approved (US)
AZD1208	PIM1, 2, 3 kinase inhibitor	B. Kinase inhibitor	Investigational (Ph 1)
BGB324	Axl inhibitor	B. Kinase inhibitor	Investigational (Ph 1)
AZD7545	PDHK inhibitor	B. Kinase inhibitor	Probe
Osimertinib	EGFR(L858R/T790M) inhibitor	B. Kinase inhibitor	Approved
BMS863233	Cdc7 inhibitor	B. Kinase inhibitor	Investigational (Ph 2)
Darapladib	lipoprotein-associated phospholipase A2 inhibitor	X. Other	Investigational (Ph 3)
GNE-0877	LRRK2 inhibitor	B. Kinase inhibitor	Probe
Entospletinib	SYK inhibitor	B. Kinase inhibitor	Investigational (Ph 2)
Ixazomib	20S proteasome inhibitor	L. Protease/proteasome inhibitor	Approved
Losmapimod	p38MAPK inhibitor	B. Kinase inhibitor	Investigational (Ph 3)
ML323	USP1-UAF1 inhibitor	X. Other	Probe
OTS167	MELK inhibitor	B. Kinase inhibitor	Investigational (Ph 2)
PTC-209	BMI-1 inhibitor	E. Differentiating/ epigenetic modifier	Probe
UNC2881	MER inhibitor	B. Kinase inhibitor	Probe
AMG-232	MDM2 inhibitor	G. Apoptotic modulator	Investigational (Ph 2)
AMG-925	FLT-3, CDK4 inhibitor	B. Kinase inhibitor	Probe
CEP-37440	ALK inhibitor	B. Kinase inhibitor	Investigational (Ph 1)
Rociletinib	EGFR(L858R/T790M) inhibitor	B. Kinase inhibitor	Investigational (Ph 3)
FRAX486	PAK1, 2, 3 inhibitor	B. Kinase inhibitor	Probe
GNE-7915	LRRK2 inhibitor	B. Kinase inhibitor	Probe
GSK2830371	Wip1 inhibitor	X. Other	Probe
Molibresib	BET family inhibitor	E. Differentiating/ epigenetic modifier	Investigational (Ph 1)
BCI	Dusp6 inhibitor	X. Other	Probe
MST-312	Telomerase inhibitor	X. Other	Probe
Taselisib	PI3K alpha, delta, (gamma) selective inhibitor	B. Kinase inhibitor	Investigational (Ph 3)
GSK2656157	PERK inhibitor	B. Kinase inhibitor	Probe
TAK-530	pan-RAF inhibitor	B. Kinase inhibitor	Investigational (Ph 1)
Glasdegib	Smo inhibitor	M. Hedgehog inhibitor	Investigational (Ph 2)
Onalespib	HSP90 inhibitor	K. HSP inhibitor	Investigational (Ph 2)
Uprosertib	AKT inhibitor	B. Kinase inhibitor	Investigational (Ph 2)
AT13148	p70S6K, PKA, ROCK (AKT) inhibitor	B. Kinase inhibitor	Investigational (Ph 1)
Cerdulatinib	JAK, SYK inhibitor	B. Kinase inhibitor	Investigational (Ph 1)
Filgotinib	JAK1-selective inhibitor	B. Kinase inhibitor	Investigational (Ph 2)
Afuresertib	AKT1-selective inhibitor	B. Kinase inhibitor	Investigational (Ph 2)
UM729	Enhancer of aryl hydrocarbon receptor (AhR) antagonists	E. Differentiating/ epigenetic modifier	Probe
PF-06463922	ALK, ROS1 inhibitor	B. Kinase inhibitor	Investigational (Ph 2)
TEW-7197	TGF-? receptor ALK4/ALK5 inhibitor	B. Kinase inhibitor	Investigational (Ph 1)
Sabutoclax	pan-Bcl-2 family inhibitor	G. Apoptotic modulator	Probe
SH-4-54	STAT3 inhibitor	X. Other	Probe
BAY 87-2243	HIF1alpha inhibitor	E. Differentiating/ epigenetic modifier	Investigational (Ph 1)
Givinostat	HDAC inhibitor	E. Differentiating/ epigenetic modifier	Investigational (Ph 2)
Amsacrine	DNA intercalation, Topo II inhibitor	A. Conv. Chemo	Approved
PCI-34051	HDAC8 inhibitor	E. Differentiating/ epigenetic modifier	Probe
Cabazitaxel	Taxane microtubule stabilizer, antimitotic	A. Conv. Chemo	Approved
Ravoxertinib	ERK inhibitor	B. Kinase inhibitor	Investigational (Ph 1)
KD025	ROCK2 inhibitor	B. Kinase inhibitor	Investigational (Ph 2)
Merestinib	Met inhibitor	B. Kinase inhibitor	Investigational (Ph 2)
Pixantrone	topoisomerase II inhibitor	A. Conv. Chemo	Investigational (Ph 3)
Poziotinib	pan-HER inhibitor	B. Kinase inhibitor	Investigational (Ph 2)
Spebrutinib	BTK inhibitor	B. Kinase inhibitor	Investigational (Ph 2)
Verdinexor	XPO1/CRM1 inhibitor	G. Apoptotic modulator	Investigational (Ph 1)
Romidepsin	HDAC inhibitor	E. Differentiating/ epigenetic modifier	Approved
Abexinostat	HDAC1-selective inhibitor	E. Differentiating/ epigenetic modifier	Investigational (Ph 2)
A-1210477	MCL-1 inhibitor	G. Apoptotic modulator	Probe
VS-4718	FAK inhibitor	B. Kinase inhibitor	Investigational (Ph 1)
GSK2879552	LSD1 inhibitor	E. Differentiating/ epigenetic modifier	Investigational (Ph 1)
Ulixertinib	ERK inhibitor	B. Kinase inhibitor	Investigational (Ph 2)
LY3009120	pan-RAF inhibitor	B. Kinase inhibitor	Investigational (Ph 1)
Pexidartinib	KIT, CSF1R, FLT3 inhibitor	B. Kinase inhibitor	Investigational (Ph 3)
Marimastat	MMP-9, MMP-1, MMP-2, MMP-14, MMP-7 inhibitor	X. Other	Investigational (Ph 3)
EPZ015666	PRMT5 inhibitor	E. Differentiating/ epigenetic modifier	Probe
SAR405838	MDM2 inhibitor	G. Apoptotic modulator	Investigational (Ph 1)
Prexasertib	Chk1 inhibitor	B. Kinase inhibitor	Investigational (Ph 2)
Epacadostat	IDO inhibitor	D. Immunomodulatory	Investigational (Ph 3)
	MCT1 inhibitor	H. Metabolic modifier	Investigational (Ph 1)
	JAK3 inhibitor	B. Kinase inhibitor	Investigational (Ph 3)
	Nrf2 activator	X. Other	Investigational (Ph 2)
	Leukemic stem cell inhibitor	X. Other	Probe
	HCK and other SRC family kinase inhibitor	B. Kinase inhibitor	Probe
	CSC inhibitor, STAT3 mediated	X. Other	Investigational (Ph 3)
	IDH2-R140Q inhibitor	E. Differentiating/ epigenetic modifier	Approved (US)
	pan-RAF/Src inhibitor	B. Kinase inhibitor	Probe
	FLT3/AXL inhibitor	B. Kinase inhibitor	Investigational (Ph 2)
	BET-targeting PROTAC	E. Differentiating/ epigenetic modifier	Probe
	BET-targeting PROTAC	E. Differentiating/ epigenetic modifier	Probe
	Bcl-XL inhibitor	G. Apoptotic modulator	Probe
	BCL-XL inhibitor	G. Apoptotic modulator	Probe
	IDH1 R132H/R132C inhibitor	E. Differentiating/ epigenetic modifier	Investigational (Ph 3)
	JAK3-selective inhibitor	B. Kinase inhibitor	Investigational (Ph 3)
	ERK dimerization inhibitor	B. Kinase inhibitor	Probe
	PI3Kdelta inhibitor	B. Kinase inhibitor	Investigational (Ph 2)
	ERK & AKT inhibitor, TRAIL inducer	X. Other	Investigational (Ph 2)
	Sphingosine kinase 2 inhibitor	B. Kinase inhibitor	Investigational (Ph 2)
	ABL, PDGFR inhibitor	B. Kinase inhibitor	Investigational (Ph 3)
	ROCK inhibitor	B. Kinase inhibitor	Approved (Japan)
	mTOR inhibitor	B. Kinase inhibitor	Investigational (Ph 2)
	mTOR/DNA-PK inhibitor	B. Kinase inhibitor	Investigational (Ph 1)
	TOPK inhibitor	B. Kinase inhibitor	Probe
	dual RAF/MEK inhibitor	B. Kinase inhibitor	Investigational (Ph 1)
	PI3Kdelta inhibitor	B. Kinase inhibitor	Investigational (Ph 3)
	Eg5 inhibitor	I. Kinesin inhibitor	Investigational (Ph 2)
	ATR inihibitor	B. Kinase inhibitor	Investigational (Ph 1)
	AR antagonist	F. Hormone therapy	Investigational (Ph 3)
	p53-MDM2 inhibitor	G. Apoptotic modulator	Investigational (Ph 1)
	TRK, ROS1, ALK inhibitor	B. Kinase inhibitor	Investigational (Ph 2)
	PI3K/mTOR/DNA-PK inhibitor	B. Kinase inhibitor	Investigational (Ph 2)
	BTK inhibitor	B. Kinase inhibitor	Investigational (Ph 1)
	TLR4 inhibitor	D. Immunomodulatory	Investigational (Ph 3)
	TLR7/TLR8 agonist	D. Immunomodulatory	Investigational (Ph 2)
	TLR8 agonist	D. Immunomodulatory	Investigational (Ph 2)
	CDK7 inhibitor	B. Kinase inhibitor	Probe
	MET, AXL, TIE, VEGFR, RON inhibitor	B. Kinase inhibitor	Investigational (Ph 2)
	RET, TRK, PDGFR, VEGFR, KIT, DDR... inhibitor	B. Kinase inhibitor	Investigational (Ph 1)
	Raf inhibitor	B. Kinase inhibitor	Investigational (Ph 1)
	Allosteric ABL inhibitor, blocks myristoyl binding	B. Kinase inhibitor	Investigational (Ph 1)
	Mitotic inhibitor, microtubule depolymerizer.	A. Conv. Chemo	Approved
	ALK inhibitor, including gatekeeper mutant ALK	B. Kinase inhibitor	Approved (US)
	ASK1 inhibitor	B. Kinase inhibitor	Investigational (Ph 2)
	Antifibrotic and anti-inflammatory	D. Immunomodulatory	Approved
	BET family inhibitor	E. Differentiating/ epigenetic modifier	Investigational (Ph 1)
	EZH2 inhibitor	E. Differentiating/ epigenetic modifier	Probe
	PI3Kalpha selective inhibitor	B. Kinase inhibitor	Investigational (Ph 2)
	SHP2 inhibitor	X. Other	Probe
	EGFR(L858R/T790M) inhibitor	B. Kinase inhibitor	Investigational (Ph 2)
	MET/Tie-2 inhibitor	B. Kinase inhibitor	Investigational (Ph 1)
	ATM inihibitor	B. Kinase inhibitor	Investigational (Ph 1)
	BTK inhibitor	B. Kinase inhibitor	Investigational (Ph 3)
	Antimetabolite; Nucleoside analog	A. Conv. Chemo	Approved
	EGFR inhibitor, BBB penetrable	B. Kinase inhibitor	Investigational (Ph 2)
	Ionophore	X. Other	Veterinary approval
	BET family inhibitor	E. Differentiating/ epigenetic modifier	Investigational (Ph 1)
	proteasome deubiquitinase inhibitor	L. Protease/proteasome inhibitor	Investigational (Ph 2)
	G9a/GLP inhibitor	E. Differentiating/ epigenetic modifier	Probe
	p70S6K inhibitor	B. Kinase inhibitor	Investigational (Ph 1)
	Smothened (Hh) inhib	M. Hedgehog inhibitor	Investigational (Ph 2)
	Retinoid receptor agonist	E. Differentiating/ epigenetic modifier	Approved (non-oncology)
	EphB4 inhibitor	B. Kinase inhibitor	Probe
	Necroptosis inhibitor	G. Apoptotic modulator	Probe
	HDAC1/2/3/10 inhibitor	E. Differentiating/ epigenetic modifier	Investigational (Ph 2)
	TLR7 agonist	D. Immunomodulatory	Investigational (Ph 2)
	Met inhibitor	B. Kinase inhibitor	Investigational (Ph 2)
	DHODH inhibitor	E. Differentiating/ epigenetic modifier	Investigational (Ph 2)
	DHODH inhibitor	E. Differentiating/ epigenetic modifier	Probe
	Integrin alpha2 expression inhibitor	X. Other	Investigational (Ph 2)
	LAT1 inhibitor	X. Other	Probe
	PI3K/mTOR inhibitor	B. Kinase inhibitor	Investigational (Ph 1)
	IRAK4 inhibitor	B. Kinase inhibitor	Investigational (Ph 2)
	IMiD immunomodulator	D. Immunomodulatory	Investigational (Ph 2)
	Cancer stem cell kinase inhibitor	B. Kinase inhibitor	Investigational (Ph 2)
	XPO1/CRM1 inhibitor	G. Apoptotic modulator	Investigational (Ph 2)
	PIM1, 2, 3 kinase inhibitor	B. Kinase inhibitor	Investigational (Ph 1)
	SMYD3 inhibitor	E. Differentiating/ epigenetic modifier	Probe
	Mitotic inhibitor. Vinca alkaloid microtubule depolymerizer	A. Conv. Chemo	Approved
	ALK inhibitor	B. Kinase inhibitor	Investigational (Ph 3)
	FAK inhibitor	B. Kinase inhibitor	Investigational (Ph 2)
	BTK inhibitor	B. Kinase inhibitor	Investigational (Ph 2)
	FGFR inhibitor	B. Kinase inhibitor	Investigational (Ph 2)
	TRK inhibitor	B. Kinase inhibitor	Investigational (Ph 2)
	CDK8/19 inhibitor	B. Kinase inhibitor	Probe
	IDH1 R132H/R132C inhibitor	E. Differentiating/ epigenetic modifier	Investigational (Ph 1)
	Smothened (Hh) inhib	M. Hedgehog inhibitor	Investigational (Ph 2)
	JAK1-selective inhibitor	B. Kinase inhibitor	Investigational (Ph 3)
	MCL-1 inhibitor	G. Apoptotic modulator	Probe
	VDAC inhibitor, induces ferroptosis	H. Metabolic modifier	Probe
	GPX4 inhibitor, induces ferroptosis	H. Metabolic modifier	Probe

## Sheet: S2
DRUG_NAME	Mechanism/Targets	Class.explained	High.phase/Approval.status
Ponatinib	Broad TK inhibitor	B. Kinase inhibitor	Approved
Axitinib	VEGFR, PDGFR, KIT inhibitor	B. Kinase inhibitor	Approved
Dexamethasone	Glucocorticoid, immunomodulatory agent	D. Immunomodulatory	Approved
Navitoclax	Bcl-2/Bcl-xL inhibitor	G. Apoptotic modulator	Investigational (Ph 2)
Danusertib	Aurora, Ret, TrkA, FGFR-1 inhibitor	B. Kinase inhibitor	Investigational (Ph 2)
Cerdulatinib	JAK, SYK inhibitor	B. Kinase inhibitor	Investigational (Ph 1)
Idelalisib	PI3K inhibitor, p110?-selective	B. Kinase inhibitor	Approved
Duvelisib	PI3K inhibitor	B. Kinase inhibitor	Investigational (Ph 3)
LY3009120	pan-RAF inhibitor	B. Kinase inhibitor	Investigational (Ph 1)
GSK-2334470	PDK1 inhibitor	B. Kinase inhibitor	Probe
MK-2206	AKT inhibitor	B. Kinase inhibitor	Investigational (Ph 2)
Milciclib	CDK2 inhibitor	B. Kinase inhibitor	Investigational (Ph 2)
Idasanutlin	p53-MDM2 inhibitor	G. Apoptotic modulator	Investigational (Ph 3)
Luminespib	HSP90 inhibitor	K. HSP inhibitor	Investigational (Ph 2)
Saracatinib	Src, Abl inhibitor	B. Kinase inhibitor	Investigational (Ph 3)
Lenalidomide	Immunomodulatory	D. Immunomodulatory	Approved
Ralimetinib	p38MAPK inhibitor	B. Kinase inhibitor	Investigational (Ph 2)
Imatinib	Abl, Kit, PDGFRB inhibitor	B. Kinase inhibitor	Approved
Bosutinib	Abl, Src inhibitor	B. Kinase inhibitor	Approved
Tivozanib	VEGFR1, 2, 3, c-Kit, PDGFRB inhibitor	B. Kinase inhibitor	Investigational (Ph 3)
Daporinad	NAMPT inhibitor	H. Metabolic modifier	Investigational (Ph 2)
Cobimetinib	MEK1/2 inhibitor	B. Kinase inhibitor	Approved (US)
Alisertib	Aurora A inhibitor	B. Kinase inhibitor	Investigational (Ph 3)
Temsirolimus	binds FKBP12, causes inhibition of mTORC1	C. Rapalog	Approved
SCH772984	ERK1 & 2 inhibitor	B. Kinase inhibitor	Probe
Mepacrine	Unclear. PLA2 inhibitor. NF-kB inhibitor, p53 activator	X. Other	Approved
Belinostat	HDAC inhibitor	E. Differentiating/ epigenetic modifier	Approved (US)
Raloxifene	Selective estrogen receptor modulator	F. Hormone therapy	Approved
Plicamycin	RNA synthesis inhibitor	A. Conv. Chemo	Approved
Glasdegib	Smo inhibitor	M. Hedgehog inhibitor	Investigational (Ph 2)
Dasatinib	Abl, Src, Kit, EphR... Inhibitor	B. Kinase inhibitor	Approved
Methylprednisolone	Glucocorticoid, immunomodulatory agent	D. Immunomodulatory	Approved
BGB324	Axl inhibitor	B. Kinase inhibitor	Investigational (Ph 1)
BMS-754807	IGF1R inhibitor	B. Kinase inhibitor	Investigational (Ph 2)
Osimertinib	EGFR(L858R/T790M) inhibitor	B. Kinase inhibitor	Approved
SAR405838	MDM2 inhibitor	G. Apoptotic modulator	Investigational (Ph 1)
Losmapimod	p38MAPK inhibitor	B. Kinase inhibitor	Investigational (Ph 3)
Sunitinib	Broad TK inhibitor	B. Kinase inhibitor	Approved
Nintedanib	VEGFR, PDGFR, FGFR inhibitor	B. Kinase inhibitor	Approved
Trametinib	MEK1/2 inhibitor	B. Kinase inhibitor	Approved
FRAX486	PAK1, 2, 3 inhibitor	B. Kinase inhibitor	Probe
Ulixertinib	ERK inhibitor	B. Kinase inhibitor	Investigational (Ph 2)
NVP-LCL161	IAPs, SMAC mimetic	G. Apoptotic modulator	Investigational (Ph 2)
Pomalidomide	Immunomodulatory agent, anti-angiogenic	D. Immunomodulatory	Approved
Nilotinib	Abl inhibitor	B. Kinase inhibitor	Approved
Venetoclax	Bcl-2-selective inhibitor	G. Apoptotic modulator	Approved (US)
JQ1	BET family inhibitor	E. Differentiating/ epigenetic modifier	Probe
Ruxolitinib	JAK1&2 inhibitor	B. Kinase inhibitor	Approved
Vistusertib	mTOR inhibitor, ATP-competitive	B. Kinase inhibitor	Investigational (Ph 2)
Gedatolisib	PI3K/mTOR inhibitor	B. Kinase inhibitor	Investigational (Ph 2))
NVP-AEW541	IGF1R inhibitor	B. Kinase inhibitor	Investigational (Ph 1)
CEP-32496	BRAF inhibitor	B. Kinase inhibitor	Investigational (Ph 2)
Tipifarnib	Farnesyltransferase inhibitor	E. Differentiating/ epigenetic modifier	Investigational (Ph 3)
Onalespib	HSP90 inhibitor	K. HSP inhibitor	Investigational (Ph 2)
Lestaurtinib	FLT3, JAK2, TrkA, TrkB, TrkC inhibitor	B. Kinase inhibitor	Investigational (Ph 3)
Pexidartinib	KIT, CSF1R, FLT3 inhibitor	B. Kinase inhibitor	Investigational (Ph 3)
Radotinib	ABL, PDGFR inhibitor	B. Kinase inhibitor	Investigational (Ph 3)
GSK525762
NVP-ABL001
Montelukast
STAT5i
LLL12
MLN-0128
PRI-724
Pimozide
	MCT1 inhibitor	H. Metabolic modifier	Investigational (Ph 1)
	JAK3 inhibitor	B. Kinase inhibitor	Investigational (Ph 3)
	Nrf2 activator	X. Other	Investigational (Ph 2)
	Leukemic stem cell inhibitor	X. Other	Probe
	HCK and other SRC family kinase inhibitor	B. Kinase inhibitor	Probe
	CSC inhibitor, STAT3 mediated	X. Other	Investigational (Ph 3)
	IDH2-R140Q inhibitor	E. Differentiating/ epigenetic modifier	Approved (US)
	pan-RAF/Src inhibitor	B. Kinase inhibitor	Probe
	FLT3/AXL inhibitor	B. Kinase inhibitor	Investigational (Ph 2)
	BET-targeting PROTAC	E. Differentiating/ epigenetic modifier	Probe
	BET-targeting PROTAC	E. Differentiating/ epigenetic modifier	Probe
	Bcl-XL inhibitor	G. Apoptotic modulator	Probe
	BCL-XL inhibitor	G. Apoptotic modulator	Probe
	IDH1 R132H/R132C inhibitor	E. Differentiating/ epigenetic modifier	Investigational (Ph 3)
	JAK3-selective inhibitor	B. Kinase inhibitor	Investigational (Ph 3)
	ERK dimerization inhibitor	B. Kinase inhibitor	Probe
	PI3Kdelta inhibitor	B. Kinase inhibitor	Investigational (Ph 2)
	ERK & AKT inhibitor, TRAIL inducer	X. Other	Investigational (Ph 2)
	Sphingosine kinase 2 inhibitor	B. Kinase inhibitor	Investigational (Ph 2)
	ABL, PDGFR inhibitor	B. Kinase inhibitor	Investigational (Ph 3)
	ROCK inhibitor	B. Kinase inhibitor	Approved (Japan)
	mTOR inhibitor	B. Kinase inhibitor	Investigational (Ph 2)
	mTOR/DNA-PK inhibitor	B. Kinase inhibitor	Investigational (Ph 1)
	TOPK inhibitor	B. Kinase inhibitor	Probe
	dual RAF/MEK inhibitor	B. Kinase inhibitor	Investigational (Ph 1)
	PI3Kdelta inhibitor	B. Kinase inhibitor	Investigational (Ph 3)
	Eg5 inhibitor	I. Kinesin inhibitor	Investigational (Ph 2)
	ATR inihibitor	B. Kinase inhibitor	Investigational (Ph 1)
	AR antagonist	F. Hormone therapy	Investigational (Ph 3)
	p53-MDM2 inhibitor	G. Apoptotic modulator	Investigational (Ph 1)
	TRK, ROS1, ALK inhibitor	B. Kinase inhibitor	Investigational (Ph 2)
	PI3K/mTOR/DNA-PK inhibitor	B. Kinase inhibitor	Investigational (Ph 2)
	BTK inhibitor	B. Kinase inhibitor	Investigational (Ph 1)
	TLR4 inhibitor	D. Immunomodulatory	Investigational (Ph 3)
	TLR7/TLR8 agonist	D. Immunomodulatory	Investigational (Ph 2)
	TLR8 agonist	D. Immunomodulatory	Investigational (Ph 2)
	CDK7 inhibitor	B. Kinase inhibitor	Probe
	MET, AXL, TIE, VEGFR, RON inhibitor	B. Kinase inhibitor	Investigational (Ph 2)
	RET, TRK, PDGFR, VEGFR, KIT, DDR... inhibitor	B. Kinase inhibitor	Investigational (Ph 1)
	Raf inhibitor	B. Kinase inhibitor	Investigational (Ph 1)
	Allosteric ABL inhibitor, blocks myristoyl binding	B. Kinase inhibitor	Investigational (Ph 1)
	Mitotic inhibitor, microtubule depolymerizer.	A. Conv. Chemo	Approved
	ALK inhibitor, including gatekeeper mutant ALK	B. Kinase inhibitor	Approved (US)
	ASK1 inhibitor	B. Kinase inhibitor	Investigational (Ph 2)
	Antifibrotic and anti-inflammatory	D. Immunomodulatory	Approved
	BET family inhibitor	E. Differentiating/ epigenetic modifier	Investigational (Ph 1)
	EZH2 inhibitor	E. Differentiating/ epigenetic modifier	Probe
	PI3Kalpha selective inhibitor	B. Kinase inhibitor	Investigational (Ph 2)
	SHP2 inhibitor	X. Other	Probe
	EGFR(L858R/T790M) inhibitor	B. Kinase inhibitor	Investigational (Ph 2)
	MET/Tie-2 inhibitor	B. Kinase inhibitor	Investigational (Ph 1)
	ATM inihibitor	B. Kinase inhibitor	Investigational (Ph 1)
	BTK inhibitor	B. Kinase inhibitor	Investigational (Ph 3)
	Antimetabolite; Nucleoside analog	A. Conv. Chemo	Approved
	EGFR inhibitor, BBB penetrable	B. Kinase inhibitor	Investigational (Ph 2)
	Ionophore	X. Other	Veterinary approval
	BET family inhibitor	E. Differentiating/ epigenetic modifier	Investigational (Ph 1)
	proteasome deubiquitinase inhibitor	L. Protease/proteasome inhibitor	Investigational (Ph 2)
	G9a/GLP inhibitor	E. Differentiating/ epigenetic modifier	Probe
	p70S6K inhibitor	B. Kinase inhibitor	Investigational (Ph 1)
	Smothened (Hh) inhib	M. Hedgehog inhibitor	Investigational (Ph 2)
	Retinoid receptor agonist	E. Differentiating/ epigenetic modifier	Approved (non-oncology)
	EphB4 inhibitor	B. Kinase inhibitor	Probe
	Necroptosis inhibitor	G. Apoptotic modulator	Probe
	HDAC1/2/3/10 inhibitor	E. Differentiating/ epigenetic modifier	Investigational (Ph 2)
	TLR7 agonist	D. Immunomodulatory	Investigational (Ph 2)
	Met inhibitor	B. Kinase inhibitor	Investigational (Ph 2)
	DHODH inhibitor	E. Differentiating/ epigenetic modifier	Investigational (Ph 2)
	DHODH inhibitor	E. Differentiating/ epigenetic modifier	Probe
	Integrin alpha2 expression inhibitor	X. Other	Investigational (Ph 2)
	LAT1 inhibitor	X. Other	Probe
	PI3K/mTOR inhibitor	B. Kinase inhibitor	Investigational (Ph 1)
	IRAK4 inhibitor	B. Kinase inhibitor	Investigational (Ph 2)
	IMiD immunomodulator	D. Immunomodulatory	Investigational (Ph 2)
	Cancer stem cell kinase inhibitor	B. Kinase inhibitor	Investigational (Ph 2)
	XPO1/CRM1 inhibitor	G. Apoptotic modulator	Investigational (Ph 2)
	PIM1, 2, 3 kinase inhibitor	B. Kinase inhibitor	Investigational (Ph 1)
	SMYD3 inhibitor	E. Differentiating/ epigenetic modifier	Probe
	Mitotic inhibitor. Vinca alkaloid microtubule depolymerizer	A. Conv. Chemo	Approved
	ALK inhibitor	B. Kinase inhibitor	Investigational (Ph 3)
	FAK inhibitor	B. Kinase inhibitor	Investigational (Ph 2)
	BTK inhibitor	B. Kinase inhibitor	Investigational (Ph 2)
	FGFR inhibitor	B. Kinase inhibitor	Investigational (Ph 2)
	TRK inhibitor	B. Kinase inhibitor	Investigational (Ph 2)
	CDK8/19 inhibitor	B. Kinase inhibitor	Probe
	IDH1 R132H/R132C inhibitor	E. Differentiating/ epigenetic modifier	Investigational (Ph 1)
	Smothened (Hh) inhib	M. Hedgehog inhibitor	Investigational (Ph 2)
	JAK1-selective inhibitor	B. Kinase inhibitor	Investigational (Ph 3)
	MCL-1 inhibitor	G. Apoptotic modulator	Probe
	VDAC inhibitor, induces ferroptosis	H. Metabolic modifier	Probe
	GPX4 inhibitor, induces ferroptosis	H. Metabolic modifier	Probe
