# Supplementary material for: Characterization of p190-Bcr-Abl chronic myeloid leukemia reveals specific signaling pathways and therapeutic targets
Source: Leukemia. 2020 Nov 9;35(7):1964–75. doi: 10.1038/s41375-020-01082-4 (PMC8257498; doi:10.1038/s41375-020-01082-4)
Supplement: Supplementary file 5 — Supplementary Dataset 4 [file 41375_2020_1082_MOESM5_ESM.xlsx]

## Sheet: Index
Supplementary Table 4. Transcriptional data of p190 and p210 in cell line models
	Index
S1	Gene expression of Ba/f3 and HPC-LSK cell lines (p190=3, p210=3, parental control=3)
S2	Pathway enrichment analysis of combined gene expression data in cell lines
RNA seq
gene	gene ID (read aligned to human reference genome build 38 (EnsEMBL v82))
external_gene_name	Gene name
gene_biotype	annotation of gene type
Chr	Chromosome
Start	Genomic start coordinate of the gene
End	Genomic end coordinate of the gene
Strand	strandness of reads
Length	length of gene
logFC (p190_vs_wild_combined)	log fold change of corresponding gene mean between p190-CML (n=3) and p210-CML (n=3)
logCPM (p190_vs_wild_combined)	log fold change of corresponding gene CPM values (batch corrected) mean p190-CML (n=3) and p210-CML (n=3)
LR (p190_vs_wild_combined)	Likelihood ratio
PValue (p190_vs_wild_combined)	P value
QValue (p190_vs_wild_combined)	adjusted p value
Is_significant (p190_vs_wild_combined)	0 if Q>0.05, 1 if Q<0.05 and NA if comparison is not applicable
Column O-T	meassurments for p210_vs_wild_combined
Column U-Z	meassurments for p190_vs_p210_combined
Column AA-AF	meassurments for p190_vs_wild_Ba/f3
Column AG-AL	meassurments for p210_vs_wild_Ba/f3
Column AM-AR	meassurments for p190_vs_p210_Ba/f3
Column AS-AX	meassurments for p190_vs_wild_Ba/f3
Column AY-BD	meassurments for p210_vs_wild_Ba/f3
Column BE-BJ	meassurments for p190_vs_p210_Ba/f3
Enrichr
Column title	Description	For detailed description,refer to Enrichr documentation:http://amp.pharm.mssm.edu/Enrichr/help#background&q=4
Term	enriched pathway name
Overlap	Number of genes in tested gene list/number of genes (size) in the corresponding enriched pathway
P-value	of Fisher exact test or hypergeometric test
Adjusted P-value	q-value, FDR
Old P-value
Old Adjusted P-value
Z-score	score of deviation from exprected rank
Combined Score	combination of the p-value and z-score
Gene set	the background.source gene set name
Enriched in	group of samples in which the pathway is enriched
Genes	Genes in the tested gene set that overlap with the enriched pathway

## Sheet: S1
genes	external_gene_name	gene_biotype	Chr	Start	End	Strand	Length	logFC (p190_vs_wild_combined)	logCPM (p190_vs_wild_combined)	LR (p190_vs_wild_combined)	PValue (p190_vs_wild_combined)	QValue (p190_vs_wild_combined)	Is_significant (p190_vs_wild_combined)	logFC (p210_vs_wild_combined)	logCPM (p210_vs_wild_combined)	LR (p210_vs_wild_combined)	PValue (p210_vs_wild_combined)	QValue (p210_vs_wild_combined)	Is_significant (p210_vs_wild_combined)	logFC (p190_vs_p210_combined)	logCPM (p190_vs_p210_combined)	LR (p190_vs_p210_combined)	PValue (p190_vs_p210_combined)	QValue (p190_vs_p210_combined)	Is_significant (p190_vs_p210_combined)	logFC (p190_vs_wild_Ba/f3)	logCPM (p190_vs_wild_Ba/f3)	LR (p190_vs_wild_Ba/f3)	PValue (p190_vs_wild_Ba/f3)	QValue (p190_vs_wild_Ba/f3)	Is_significant (p190_vs_wild_Ba/f3)	logFC (p210_vs_wild_Ba/f3)	logCPM (p210_vs_wild_Ba/f3)	LR (p210_vs_wild_Ba/f3)	Pvalue (p210_vs_wild_Ba/f3)	QValue (p210_vs_wild_Ba/f3)	Is_significant (p210_vs_wild_Ba/f3)	logFC (p190_vs_p210_Ba/f3)	logCPM (p190_vs_p210_Ba/f3)	LR (p190_vs_p210_Ba/f3)	PValue (p190_vs_p210_Ba/f3)	QValue (p190_vs_p210_Ba/f3)	Is_significant (p190_vs_p210_Ba/f3)	logFC (p190_vs_wild_HPC-LSK)	logCPM (p190_vs_wild_HPC-LSK)	LR (p190_vs_wild_HPC-LSK)	PValue (p190_vs_wild_HPC-LSK)	QValue (p190_vs_wild_HPC-LSK)	Is_significant (p190_vs_wild_HPC-LSK)
ENSMUSG00000079186	Gzmc	protein_coding	14	56231401;56232239;56232697;56233877;56234528	56231657;56232499;56232832;56234027;56234656	-;-;-;-;-	934	7.998296259	5.47139566	155.321027	1.19E-35	5.49E-33	1	2.528146757	5.47139566	22.4785076	0.00000213	0.0000244	1	5.470149502	5.47139566	96.23138184	1.02E-22	6.49E-19	1	6.747349154	5.465401002	125.824332	3.36E-29	3.07E-27	1	1.379902448	5.465401002	7.210171828	0.007249155	0.010967497	1	5.367446706	5.465401002	92.01906784	8.58E-22	2.11E-19	1	10.40942476	5.465401002	195.1060487	2.44E-44	4.94E-43	1
ENSMUSG00000079339	Ifit1bl1	protein_coding	19	34592888;34599268;34601890	34595023;34599327;34601968	-;-;-	2275	4.591001048	2.94271029	54.89248346	0.000000000000127	0.0000000000069	1	-0.032939533	2.94271029	0.002606912	0.959279365	0.499154089	0	4.623940581	2.94271029	55.63657249	0.0000000000000872	0.000000000277	1	4.267055577	2.845286798	29.73115663	0.0000000496	0.000000511	1	-0.58151343	2.845286798	0.642909836	0.422659063	0.250660246	0	4.848569008	2.845286798	35.84952182	0.00000000213	0.000000132	1	5.464214952	2.845286798	32.96558905	0.00000000938	0.0000000275	1
ENSMUSG00000028270	Gbp2	protein_coding	3	142620602;142623670;142624575;142625513;142629969;142630516;142631993;142633338;142635222;142635783;142637383	142620808;142623883;142624702;142625622;142630165;142630758;142632273;142633550;142635324;142635976;142638008	+;+;+;+;+;+;+;+;+;+;+	2516	3.818906184	4.854442214	15.69212734	0.0000745	0.000460923	1	-0.22100988	4.854442214	0.081928514	0.774700762	0.446883072	0	4.039916064	4.854442214	22.45242607	0.00000215	0.001609968	1	7.756113492	4.858669671	216.3623724	5.62E-49	2.23E-46	1	2.801895063	4.858669671	27.65219537	0.000000145	0.000000873	1	4.954218428	4.858669671	129.7303981	4.69E-30	3.04E-27	1	0.140129921	4.858669671	0.156959395	0.691971498	0.269723307	0
ENSMUSG00000015437	Gzmb	protein_coding	14	56258856;56260182;56260579;56261087;56262095	56259562;56260442;56260714;56261234;56262260	-;-;-;-;-	1418	2.17788654	6.684842366	63.0507106	0.00000000000000201	0.000000000000158	1	-1.859869147	6.684842366	44.04252671	0.0000000000321	0.00000000125	1	4.037755687	6.684842366	184.2799032	5.64E-42	7.16E-38	1	1.791463719	6.681626818	70.94230982	0.0000000000000000368	0.00000000000000131	1	-2.909723491	6.681626818	160.2159327	1.02E-36	1.55E-34	1	4.70118721	6.681626818	366.3463268	1.17E-81	8.32E-78	1	2.728551994	6.681626818	152.7015624	4.45E-35	6.91E-34	1
ENSMUSG00000075602	Ly6a	protein_coding	15	74994877;74996452;74997535;74997848	74995479;74996568;74997835;74998031	-;-;-;-	1205	2.368307573	5.77826967	4.464832844	0.034599475	0.054845567	0	-1.63933208	5.77826967	3.044603628	0.081005888	0.104453738	0	4.007639652	5.77826967	17.25837079	0.0000326	0.01011043	1	7.383826443	5.789490596	116.6213817	3.47E-27	2.86E-25	1	2.542649702	5.789490596	12.21175964	0.000474892	0.001094161	1	4.84117674	5.789490596	72.47580376	0.0000000000000000169	0.00000000000000256	1	-1.457687525	5.789490596	9.863556638	0.001685849	0.001808228	1
ENSMUSG00000078922	Tgtp1	protein_coding	11	48985327;48992004;48992710;48993972	48987894;48992258;48992890;48994172	-;-;-;-	3205	5.174029121	3.687364227	27.7291056	0.00000014	0.00000212	1	1.430946852	3.687364227	4.010334881	0.045222168	0.069256399	0	3.743082269	3.687364227	16.95079369	0.0000384	0.010831141	1	8.114576132	3.687827065	189.0159086	5.21E-43	1.35E-40	1	2.877870812	3.687827065	17.67059657	0.0000263	0.0000881	1	5.23670532	3.687827065	122.7759043	1.56E-28	7.41E-26	1	1.013362652	3.687827065	7.326454922	0.006794694	0.006069277	1
ENSMUSG00000054072	Iigp1	protein_coding	18	60376029;60382612;60389792	60376130;60382794;60392627	+;+;+	3121	7.303544215	4.61278474	172.7648784	1.84E-39	1.08E-36	1	3.626538571	4.61278474	48.66496293	0.00000000000304	0.000000000155	1	3.677005644	4.61278474	66.16216062	0.000000000000000415	0.00000000000176	1	7.522108185	4.579265974	153.008839	3.81E-35	5.86E-33	1	2.894553718	4.579265974	29.33541825	0.0000000609	0.000000392	1	4.627554467	4.579265974	80.20069188	3.38E-19	0.0000000000000000602	1	7.36644819	4.579265974	99.95420072	1.56E-23	1.43E-22	1
ENSMUSG00000048852	Gm12185	protein_coding	11	48904656;48915178;48918032;48926927;48992004	48908479;48916384;48918111;48927179;48992226	-;-;-;-;-	5587	4.320876467	3.145376871	24.21006205	0.000000864	0.0000106	1	0.799012936	3.145376871	1.425478782	0.232503723	0.215344235	0	3.521863531	3.145376871	16.8413134	0.0000406	0.010903773	1	6.283281587	3.104113165	105.2032266	1.1E-24	7.52E-23	1	0.961230392	3.104113165	2.419470879	0.119835401	0.102352408	0	5.322051195	3.104113165	85.00863627	2.97E-20	6.04E-18	1	0.75121092	3.104113165	2.572389829	0.10874334	0.063057459	0
ENSMUSG00000028268	Gbp3	protein_coding	3	142560026;142560411;142560721;142561234;142561740;142564106;142564948;142565247;142566346;142567547;142569048;142570492;142570893;142572474	142560283;142560690;142560932;142561279;142561935;142564233;142565057;142565508;142566591;142567827;142569260;142570594;142571086;142573209	+;+;+;+;+;+;+;+;+;+;+;+;+;+	3265	2.525977909	3.394724417	9.769215432	0.001774582	0.005872782	1	-0.993002139	3.394724417	2.338478541	0.126212772	0.141480865	0	3.518980047	3.394724417	21.56631504	0.00000342	0.002171396	1	5.109017701	3.360015176	114.6169795	9.55E-27	7.77E-25	1	0.424145601	3.360015176	0.79136969	0.373686283	0.230087336	0	4.684872101	3.360015176	100.4992314	1.18E-23	3.51E-21	1	-0.813504734	3.360015176	4.366874123	0.036644154	0.02540676	1
ENSMUSG00000002808	Epdr1	protein_coding	13	19591709;19594447;19619294	19593348;19594655;19619830	-;-;-	2386	4.554574319	4.589794072	18.68703308	0.0000154	0.000123107	1	1.070074843	4.589794072	2.003042799	0.156983795	0.164449919	0	3.484499477	4.589794072	13.72087202	0.000212084	0.027779896	1	0.150598371	4.555305587	0.409341159	0.522304097	0.352511559	0	0.508770143	4.555305587	4.663916842	0.030802847	0.035218895	1	-0.358171772	4.555305587	2.320825372	0.127652277	0.172202389	0	10.42608475	4.555305587	286.2475	3.27E-64	1.08E-62	1
ENSMUSG00000026285	Pdcd1	protein_coding	1	94038305;94040092;94040710;94041156;94052415	94039538;94040126;94040871;94041515;94052553	-;-;-;-;-	1930	2.635074606	2.592480702	18.71827142	0.0000152	0.000121407	1	-0.812828736	2.592480702	1.679350618	0.195010762	0.190959253	0	3.447903342	2.592480702	33.75313997	0.00000000626	0.0000132	1	1.294628128	2.674286395	2.988453265	0.083860234	0.097552235	0	-5.633620547	2.674286395	9.954970673	0.001604157	0.00309396	1	6.928248676	2.674286395	19.96768987	0.00000788	0.000172576	1	3.515712332	2.674286395	34.33283553	0.00000000464	0.0000000141	1
ENSMUSG00000029370	Rassf6	protein_coding	5	90603076;90604043;90604246;90606415;90606776;90608799;90609715;90615795;90617631;90622147;90631508;90638472	90603948;90604140;90604364;90606466;90606877;90608992;90609812;90615937;90617785;90622287;90631606;90640657	-;-;-;-;-;-;-;-;-;-;-;-	4260	3.72938233	2.346417903	16.31656638	0.0000536	0.000352013	1	0.409958777	2.346417903	0.345282891	0.556795595	0.369552172	0	3.319423553	2.346417903	15.67827784	0.0000751	0.015638566	1	0.230805679	2.248448278	0.530829966	0.466258133	0.328197536	0	-0.171064924	2.248448278	0.284075552	0.594042313	0.316160032	0	0.401870603	2.248448278	1.575323138	0.209435646	0.231881082	0	9.457719399	2.248448278	158.5153417	2.39E-36	3.92E-35	1
ENSMUSG00000038370	Pcp4l1	protein_coding	1	171173262;171175570;171196011	171174525;171175624;171196268	-;-;-	1577	-2.126717455	4.132714258	1.710416523	0.190931338	0.180440605	0	-5.400083073	4.132714258	19.82583207	0.00000848	0.0000784	1	3.273365618	4.132714258	6.960227814	0.008334142	0.267471381	0	3.105086775	4.163172623	19.71699229	0.00000898	0.000052	1	-1.204739883	4.163172623	0.72065271	0.395929892	0.239844536	0	4.309826658	4.163172623	23.63634868	0.00000116	0.0000372	1	-6.362139228	4.163172623	569.5551034	7.02E-126	6.47E-124	1
ENSMUSG00000062007	Hsh2d	protein_coding	8	72189668;72193439;72196796;72197739;72198368;72200277	72189687;72193585;72196885;72197904;72198487;72200995	+;+;+;+;+;+	1262	3.295459242	2.574729921	21.16841209	0.00000421	0.0000405	1	0.150469569	2.574729921	0.068657141	0.793302109	0.451948692	0	3.144989673	2.574729921	20.93222036	0.00000476	0.002628523	1	0.615573901	2.465355323	7.28055562	0.006970497	0.01385894	1	-0.103623876	2.465355323	0.194809108	0.65894382	0.339136419	0	0.719197777	2.465355323	9.66662235	0.00187646	0.010437808	1	6.872905564	2.465355323	145.3301092	1.82E-33	2.56E-32	1
ENSMUSG00000022994	Adcy6	protein_coding	15	98589994;98592673;98593461;98594331;98594913;98595127;98596040;98596517;98596894;98597164;98597380;98597727;98598098;98598357;98598622;98598858;98599900;98600172;98600395;98600911;98603874;98607481	98592475;98592797;98593665;98594594;98595042;98595162;98596218;98596675;98597010;98597251;98597477;98597874;98598123;98598485;98598763;98599016;98600027;98600289;98600516;98601060;98604732;98607633	-;-;-;-;-;-;-;-;-;-;-;-;-;-;-;-;-;-;-;-;-;-	6017	0.54909669	3.141655093	0.490436728	0.483732555	0.326777857	0	-2.591798454	3.141655093	12.64570186	0.00037643	0.001794299	1	3.140895144	3.141655093	16.05140536	0.0000616	0.013275337	1	3.287772891	3.190527723	24.69826696	0.00000067	0.00000524	1	-1.026074924	3.190527723	1.208938948	0.271542362	0.184729207	0	4.313847814	3.190527723	32.30859279	0.0000000132	0.000000694	1	-2.113868318	3.190527723	16.77862317	0.000042	0.0000667	1
ENSMUSG00000105504	Gbp5	protein_coding	3	142493978;142496900;142500553;142501262;142502796;142506705;142507690;142507915;142511071;142518120;142521040	142494125;142496995;142500746;142501389;142505662;142507344;142507792;142508096;142511104;142519059;142522344	+;+;+;+;+;+;+;+;+;+;+	6637	2.804386636	3.072646923	11.2752874	0.000785457	0.003072285	1	-0.276635931	3.072646923	0.169788956	0.680299437	0.416541972	0	3.081022567	3.072646923	16.56030043	0.0000471	0.011088492	1	5.751304747	3.044406194	139.6480202	3.18E-32	3.9E-30	1	1.615979808	3.044406194	10.27264757	0.001350169	0.002665353	1	4.135324939	3.044406194	90.45660702	1.89E-21	4.49E-19	1	-0.517853278	3.044406194	1.984095293	0.15895964	0.086151416	0
ENSMUSG00000069601	Ank3	protein_coding	10	69533772;69595050;69706296;69720799;69785514;69787456;69808416;69808873;69809171;69815695;69822208;69823078;69824318;69850106;69858220;69867385;69874790;69877830;69879893;69882361;69884747;69885139;69892322;69893445;69898041;69898228;69898994;69904198;69904448;69914865;69920438;69925495;69927695;69929447;69932394;69950952;69953440;69955926;69958918;69973722;69976048;69977713;69978471;69979318;699…	69534284;69595659;69710476;69720860;69785672;69787604;69808517;69808971;69810465;69815793;69822635;69823101;69825081;69850727;69858521;69872460;69874888;69877928;69879991;69882558;69884845;69885237;69892519;69893543;69898139;69898326;69899089;69904270;69904510;69914904;69920491;69926338;69927818;69929458;69932496;69951058;69953526;69956150;69959072;69973933;69976255;69977809;69978699;69979443;699…	+;+;+;+;+;+;+;+;+;+;+;+;+;+;+;+;+;+;+;+;+;+;+;+;+;+;+;+;+;+;+;+;+;+;+;+;+;+;+;+;+;+;+;+;+;+;+;+;+;+;+;+;+;+;+;+;+;+;+	33152	-1.84835677	3.940989714	4.212396537	0.040129603	0.061089436	0	-4.927060137	3.940989714	23.75892117	0.00000109	0.0000138	1	3.078703366	3.940989714	15.25176021	0.0000941	0.01839159	1	2.05068306	3.963130261	11.19466075	0.00082033	0.002397124	1	-0.748344895	3.963130261	1.423474857	0.232832304	0.165797447	0	2.799027955	3.963130261	19.08450415	0.0000125	0.000252238	1	-3.39735476	3.963130261	29.2334169	0.0000000642	0.000000165	1
ENSMUSG00000033355	Rtp4	protein_coding	16	23609919;23612881	23610149;23614222	+;+	1573	3.590905719	2.119336925	17.71908804	0.0000256	0.000188741	1	0.5602042	2.119336925	0.704579888	0.401249051	0.302797663	0	3.030701519	2.119336925	13.54796792	0.000232543	0.029545888	1	5.843244901	2.100678422	89.72471428	2.74E-21	1.38E-19	1	1.141199127	2.100678422	2.54115483	0.110913638	0.096687639	0	4.702045774	2.100678422	68.57537415	0.000000000000000122	0.000000000000017	1	0.251992649	2.100678422	0.31389122	0.575302136	0.235557585	0
ENSMUSG00000040964	Arhgef10l	protein_coding	4	140514485;140516746;140517688;140521165;140536769;140542634;140544239;140547000;140551796;140552528;140562714;140564187;140565132;140568339;140568756;140570257;140575284;140577054;140578241;140579268;140580389;140580825;140581606;140583824;140584133;140586784;140591818;140593093;140594146;140610531;140611227;140616913;140648634;140648972;140649336;140665756	140515531;140516868;140517760;140521339;140536917;140542788;140544462;140547086;140551920;140552649;140562814;140564314;140565247;140568520;140568770;140570402;140575457;140577146;140578357;140579447;140580466;140580931;140581818;140583932;140584343;140586900;140592040;140593176;140594237;140610564;140611412;140617065;140648756;140649120;140649360;140666012	-;-;-;-;-;-;-;-;-;-;-;-;-;-;-;-;-;-;-;-;-;-;-;-;-;-;-;-;-;-;-;-;-;-;-;-	5693	2.610384555	4.78739438	13.95267631	0.000187471	0.000976133	1	-0.177333747	4.78739438	0.093585082	0.759668002	0.442155642	0	2.787718302	4.78739438	15.43015538	0.0000856	0.017265679	1	4.311190656	4.812880589	90.21535117	2.14E-21	1.09E-19	1	-0.449138998	4.812880589	0.558384411	0.454911921	0.26373686	0	4.760329654	4.812880589	96.72368677	7.97E-23	2.27E-20	1	-0.178756431	4.812880589	0.278362554	0.597776471	0.242277492	0
ENSMUSG00000029373	Pf4	protein_coding	5	90772435;90772891;90773173	90772678;90773156;90773383	+;+;+	721	2.437111297	8.036283809	8.93081263	0.002803996	0.008423741	1	-0.339640941	8.036283809	0.217505012	0.640947585	0.4010385	0	2.776752238	8.036283809	12.59930165	0.000385891	0.044170796	1	5.706149727	8.03977254	33.08399613	0.00000000883	0.000000106	1	1.923445814	8.03977254	2.629200262	0.104914546	0.092501176	0	3.782703914	8.03977254	20.22713676	0.00000688	0.000154462	1	0.129086861	8.03977254	0.039651382	0.842163755	0.310366529	0
ENSMUSG00000034457	Eda2r	protein_coding	X	97333840;97337791;97341546;97343292;97343896;97361761;97371159;97377101	97337450;97339202;97341792;97343377;97344074;97361858;97371300;97377216	-;-;-;-;-;-;-;-	5891	4.773286686	1.929055498	57.93225847	0.0000000000000271	0.0000000000017	1	2.108641268	1.929055498	12.44900676	0.000418214	0.001957475	1	2.664645418	1.929055498	21.27429048	0.00000398	0.002298748	1	4.134178411	1.829212602	53.04397662	0.000000000000326	0.0000000000073	1	2.904330829	1.829212602	27.2599005	0.000000178	0.00000105	1	1.229847583	1.829212602	6.462862641	0.011015205	0.036075556	1	5.091804093	1.829212602	64.51672776	0.000000000000000957	0.00000000000000559	1
ENSMUSG00000057596	Trim30d	protein_coding	7	104470014;104472884;104473179;104479708;104483332;104484178;104487576;104507671	104472635;104472910;104473282;104479730;104483562;104484273;104488051;104507849	-;-;-;-;-;-;-;-	3758	2.389757811	3.531451661	11.2062298	0.000815232	0.003153908	1	-0.272704363	3.531451661	0.219612829	0.639335082	0.400406053	0	2.662462175	3.531451661	15.13930294	0.0000999	0.019016045	1	4.540355814	3.548436874	114.1610906	1.2E-26	9.66E-25	1	0.529985785	3.548436874	1.30711464	0.252917731	0.175439518	0	4.010370029	3.548436874	94.50988278	2.44E-22	6.43E-20	1	-0.612226236	3.548436874	3.315967035	0.068609944	0.042986116	1
ENSMUSG00000020641	Rsad2	protein_coding	12	26442753;26447152;26448583;26450546;26451973;26454018;26454725;26456071	26445570;26447184;26448732;26450775;26452407;26454179;26454842;26456452	-;-;-;-;-;-;-;-	4328	3.933437937	3.398653118	35.55327972	0.00000000248	0.0000000593	1	1.305036052	3.398653118	5.548651024	0.018494936	0.035707782	1	2.628401885	3.398653118	17.00997923	0.0000372	0.010831141	1	5.577734794	3.416055797	102.9008126	3.52E-24	2.31E-22	1	1.361511309	3.416055797	5.685461525	0.01710604	0.022006531	1	4.216223485	3.416055797	70.67327606	0.0000000000000000422	0.00000000000000613	1	1.545504014	3.416055797	13.21025103	0.000278422	0.000369786	1
ENSMUSG00000062661	Ncs1	protein_coding	2	31245823;31270612;31280666;31282309;31284147;31284662;31287287;31292284	31246242;31270636;31280804;31282387;31284235;31284739;31287403;31295989	+;+;+;+;+;+;+;+	4653	1.586947076	1.505153733	11.25472514	0.000794206	0.003093702	1	-1.034815558	1.505153733	4.375086112	0.036467988	0.059113573	0	2.621762634	1.505153733	26.71140156	0.000000236	0.00027285	1	2.965115664	1.597039159	18.01307463	0.0000219	0.000112545	1	-0.330898756	1.597039159	0.111388935	0.73856836	0.365184527	0	3.29601442	1.597039159	19.1443601	0.0000121	0.000245843	1	0.813252767	1.597039159	3.129481781	0.076888178	0.047311065	1
ENSMUSG00000047394	Odf3b	protein_coding	15	89377450;89378100;89378335;89378646;89379070	89377872;89378221;89378439;89378849;89379254	-;-;-;-;-	1039	0.575989311	2.043735985	0.618430162	0.431631246	0.305466484	0	-1.966198554	2.043735985	9.219975928	0.002393887	0.007603815	1	2.542187865	2.043735985	12.62909888	0.000379788	0.043867456	1	2.573218155	1.977119094	21.23737804	0.00000406	0.0000256	1	-1.181620179	1.977119094	4.056757727	0.043994895	0.046972237	1	3.754838335	1.977119094	38.61300781	0.000000000517	0.0000000372	1	-2.135028549	1.977119094	15.21768811	0.0000958	0.000140516	1
ENSMUSG00000078921	Tgtp2	protein_coding	11	49057194;49059901;49063963	49059761;49060026;49064206	-;-;-	2938	2.546376275	4.646388659	14.66910835	0.000128129	0.000711828	1	0.019468886	4.646388659	0.0013471	0.970721929	0.502200323	0	2.526907389	4.646388659	16.79576922	0.0000416	0.010903773	1	4.856697905	4.651832599	257.5936837	5.74E-58	3.88E-55	1	1.216322756	4.651832599	15.21136284	0.0000961	0.000273895	1	3.640375149	4.651832599	169.9190936	7.71E-39	1.37E-35	1	-0.349482468	4.651832599	2.163559854	0.141316963	0.078358335	0
ENSMUSG00000091387	Gcnt4	protein_coding	13	96924689;96935880;96946197	96924948;96935996;96950912	+;+;+	5093	0.377120168	2.049954395	0.560265543	0.454153271	0.314237141	0	-2.109516927	2.049954395	15.16569171	0.0000985	0.000601751	1	2.486637096	2.049954395	19.75474206	0.0000088	0.004143092	1	1.605379221	2.129953643	5.939618232	0.014804225	0.025508121	1	-1.809887762	2.129953643	3.665316254	0.055556099	0.056394366	0	3.415266984	2.129953643	16.70497045	0.0000437	0.000657305	1	-0.538454953	2.129953643	1.193955542	0.274533126	0.133305004	0
ENSMUSG00000034459	Ifit1	protein_coding	19	34640871;34647471	34640987;34650009	+;+	2656	3.271328314	4.299349702	42.67988369	0.0000000000645	0.00000000222	1	0.813406453	4.299349702	3.156763081	0.075612971	0.099741358	0	2.457921861	4.299349702	27.28886507	0.000000175	0.000222624	1	4.460476413	4.26002477	57.33262308	0.0000000000000368	0.000000000000924	1	1.44068113	4.26002477	7.375367984	0.006612326	0.01017181	1	3.019795283	4.26002477	30.25282997	0.0000000379	0.00000184	1	1.993203148	4.26002477	13.53385144	0.000234299	0.000316194	1
ENSMUSG00000033826	Dnah8	protein_coding	17	30624354;30635321;30635942;30643256;30644557;30648416;30649624;30653233;30656577;30656886;30657969;30661986;30663298;30668274;30670612;30672240;30673780;30677087;30683631;30684131;30686383;30690181;30693949;30695110;30700390;30701845;30704655;30706385;30708291;30710502;30712273;30713034;30715480;30717764;30718827;30720999;30722899;30725082;30726786;30728163;30729081;30731014;30736029;30737251;307…	30624560;30635833;30636076;30643340;30644708;30648605;30649787;30653409;30656690;30656993;30658070;30662132;30663495;30668350;30670711;30672359;30673915;30677274;30683711;30684247;30686502;30690316;30694061;30695216;30700462;30702031;30704851;30706511;30708526;30710606;30712386;30713096;30715580;30717901;30719067;30721198;30723052;30725245;30726888;30728267;30729242;30731238;30736201;30737429;307…	+;+;+;+;+;+;+;+;+;+;+;+;+;+;+;+;+;+;+;+;+;+;+;+;+;+;+;+;+;+;+;+;+;+;+;+;+;+;+;+;+;+;+;+;+;+;+;+;+;+;+;+;+;+;+;+;+;+;+;+;+;+;+;+;+;+;+;+;+;+;+;+;+;+;+;+;+;+;+;+;+;+;+;+;+;+;+;+;+;+;+;+;+	14583	3.907784142	2.612557383	22.76035352	0.00000184	0.0000201	1	1.466331854	2.612557383	3.469624383	0.062505503	0.087145466	0	2.441452289	2.612557383	11.4335911	0.000721281	0.066407838	0	2.396727303	2.523120398	11.38565197	0.000740136	0.002209614	1	-0.140251106	2.523120398	0.04164586	0.838296318	0.394731317	0	2.536978409	2.523120398	12.55794388	0.000394526	0.003232477	1	9.651652769	2.523120398	60.95792163	0.00000000000000583	0.000000000000032	1
ENSMUSG00000029561	Oasl2	protein_coding	5	114896936;114899742;114901240;114901834;114904430;114906663;114910891	114898350;114900283;114901415;114903941;114905076;114906804;114912234	+;+;+;+;+;+;+	6374	2.063120948	3.171415096	6.171412754	0.012983089	0.026669084	1	-0.336699549	3.171415096	0.252743733	0.615149723	0.391511722	0	2.399820497	3.171415096	10.38117819	0.001273064	0.095396815	0	4.845794568	3.129220388	90.36063894	1.98E-21	1.02E-19	1	1.391916675	3.129220388	8.221551518	0.004139579	0.006903273	1	3.453877892	3.129220388	54.05857327	0.000000000000195	0.0000000000216	1	-1.253139307	3.129220388	8.538794242	0.003476559	0.003396976	1
ENSMUSG00000001552	Jup	protein_coding	11	100368958;100372296;100374078;100374326;100376723;100378089;100379522;100380544;100381297;100383007;100383315;100386173;100386496;100397621	100371449;100373308;100374199;100374476;100376998;100378427;100379625;100380688;100381877;100383245;100383654;100386388;100386770;100397763	-;-;-;-;-;-;-;-;-;-;-;-;-;-	6436	0.303757329	2.204980445	0.136080048	0.712209499	0.406095409	0	-2.068723969	2.204980445	5.381620047	0.020349973	0.038366102	1	2.372481298	2.204980445	9.305358663	0.002284846	0.138900643	0	-2.13121081	2.08011536	36.79095486	0.00000000131	0.0000000181	1	-3.407719775	2.08011536	78.6745461	7.32E-19	0.0000000000000000242	1	1.276508964	2.08011536	11.05518061	0.000884397	0.00597997	1	7.43755762	2.08011536	66.90057422	0.000000000000000286	0.00000000000000175	1
ENSMUSG00000039328	Rnf122	protein_coding	8	31111820;31118431;31124852;31125166;31128255;31128579	31112172;31122085;31124897;31125207;31128334;31131482	+;+;+;+;+;+	7080	0.677189408	2.203265063	1.043510153	0.307006506	0.246751015	0	-1.654022763	2.203265063	7.161133567	0.00745001	0.018068754	1	2.331212172	2.203265063	11.80134897	0.000591878	0.056970767	0	2.592387025	2.269510553	16.57730797	0.0000467	0.000215539	1	-1.227328087	2.269510553	2.052817847	0.151924777	0.1214643	0	3.819715112	2.269510553	26.70952519	0.000000236	0.00000942	1	-1.400215546	2.269510553	7.528473793	0.006073134	0.005522119	1
ENSMUSG00000001663	Gstt1	protein_coding	10	75783813;75786795;75794077;75797043;75797680;75798385	75784233;75786971;75794227;75797569;75797731;75798584	-;-;-;-;-;-	1528	0.256428295	1.649329266	0.280274751	0.596521192	0.367148558	0	-2.067288588	1.649329266	16.65291745	0.0000449	0.000312823	1	2.323716883	1.649329266	18.82195629	0.0000144	0.005585391	1	1.601573379	1.731523572	8.479998442	0.003590724	0.008069002	1	-3.256975909	1.731523572	8.972379721	0.002740914	0.004859121	1	4.858549288	1.731523572	29.6456805	0.0000000519	0.00000246	1	-0.858353997	1.731523572	6.084315191	0.013638722	0.011026747	1
ENSMUSG00000074896	Ifit3	protein_coding	19	34583531;34587061	34583604;34588731	+;+	1745	4.645547082	2.747840454	51.1171852	0.00000000000087	0.0000000000438	1	2.330792699	2.747840454	15.0399036	0.000105262	0.000635152	1	2.314754383	2.747840454	14.13267943	0.000170358	0.024879284	1	5.406459606	2.658009349	61.10992688	0.0000000000000054	0.000000000000151	1	1.393060868	2.658009349	4.792678379	0.02858095	0.033109985	1	4.013398738	2.658009349	39.4719945	0.000000000333	0.0000000242	1	3.323910302	2.658009349	25.06943145	0.000000553	0.00000125	1
ENSMUSG00000023911	Flywch2	protein_coding	17	23776916;23777812;23779628;23786001	23777099;23778113;23780056;23786081	-;-;-;-	996	3.354484368	1.31892673	16.01618046	0.0000628	0.000402266	1	1.08156807	1.31892673	2.605525329	0.106491864	0.126409857	0	2.272916298	1.31892673	8.627721675	0.003310854	0.166929521	0	0.118464922	1.167483709	0.138226961	0.710050054	0.424597111	0	0.775676537	1.167483709	6.147259382	0.01316159	0.017871859	1	-0.657211615	1.167483709	4.450024986	0.034900736	0.076716748	0	8.390560035	1.167483709	116.4636826	3.76E-27	4.06E-26	1
ENSMUSG00000023959	Clic5	protein_coding	17	44188572;44237133;44242034;44248720;44270491;44275214	44188961;44237242;44242159;44248826;44270672;44280168	+;+;+;+;+;+	5870	-0.194644296	2.093660274	0.082312892	0.774187179	0.425196467	0	-2.465399835	2.093660274	14.77034594	0.00012143	0.000712306	1	2.270755539	2.093660274	12.17512292	0.000484311	0.050854887	0	1.879022912	2.155190913	8.29102961	0.003984139	0.008790609	1	-1.083002136	2.155190913	1.883223282	0.169968253	0.131707198	0	2.962025048	2.155190913	16.39524711	0.0000514	0.000729224	1	-1.96675326	2.155190913	12.03898599	0.000520993	0.000645119	1
ENSMUSG00000039997	Ifi203	protein_coding	1	173920407;173923949;173926806;173928275;173933205;173936518;173937742;173942230;173942656	173922604;173924137;173927222;173929516;173935177;173936639;173938026;173942492;173942672	-;-;-;-;-;-;-;-;-	6706	2.178492522	4.397259246	11.30803655	0.000771723	0.003035132	1	-0.077322804	4.397259246	0.020042321	0.887418949	0.479109558	0	2.255815326	4.397259246	12.43942437	0.000420365	0.04644326	1	3.909137715	4.420098558	71.05886949	0.0000000000000000347	0.00000000000000125	1	0.162471993	4.420098558	0.115236078	0.734259912	0.363768708	0	3.746665722	4.420098558	65.64492448	0.00000000000000054	0.0000000000000712	1	-0.435608566	4.420098558	1.257475571	0.262129472	0.128746736	0
ENSMUSG00000027611	Procr	protein_coding	2	155751117;155753345;155754240	155751464;155753795;155755471	+;+;+	2031	-1.305420565	3.570320214	1.483645855	0.223204965	0.200121215	0	-3.549630792	3.570320214	14.89553005	0.000113632	0.00067717	1	2.244210227	3.570320214	5.710928924	0.016859616	0.358212014	0	2.745283691	3.612470361	12.54226365	0.00039785	0.001315651	1	-0.307719358	3.612470361	0.061188618	0.80462705	0.385740382	0	3.053003049	3.612470361	12.7671998	0.000352751	0.00297934	1	-4.024932171	3.612470361	144.7313892	2.46E-33	3.42E-32	1
ENSMUSG00000029333	Rasgef1b	protein_coding	5	99217426;99221361;99222318;99222940;99227794;99229321;99232091;99232302;99233915;99234476;99240823;99241409;99243064;99252714	99218798;99221433;99222441;99223035;99228083;99229400;99232193;99232397;99234066;99234691;99240960;99241531;99243246;99252927	-;-;-;-;-;-;-;-;-;-;-;-;-;-	3261	0.780082103	5.615216585	1.459287073	0.227043589	0.202102008	0	-1.451269324	5.615216585	5.772924826	0.016274926	0.032530546	1	2.231351427	5.615216585	11.32508125	0.000764672	0.068904824	0	2.73845987	5.631025876	18.75377022	0.0000149	0.0000804	1	-1.060892074	5.631025876	1.354385733	0.244512858	0.171520408	0	3.799351944	5.631025876	26.70723375	0.000000237	0.00000942	1	-1.155005507	5.631025876	6.40358024	0.011389046	0.009429509	1
ENSMUSG00000044167	Foxo1	protein_coding	3	52268336;52345039;52346996	52269422;52346390;52353221	+;+;+	8665	2.109333038	2.897084268	8.317511338	0.003926468	0.010906855	1	-0.118206944	2.897084268	0.031309313	0.859552079	0.471498399	0	2.227539982	2.897084268	8.782098619	0.00304201	0.162396763	0	3.302339484	2.967422431	15.02967441	0.000105834	0.000435984	1	-1.137477742	2.967422431	1.038482613	0.308174639	0.201540412	0	4.439817226	2.967422431	20.99964795	0.00000459	0.000113566	1	0.563666853	2.967422431	0.689328088	0.406393017	0.181432482	0
ENSMUSG00000032503	Arpp21	protein_coding	9	112065091;112067161;112116220;112119183;112124740;112126435;112127279;112136454;112143309;112147423;112149335;112154463;112160938;112175580;112176934;112177658;112179028;112180032;112182980;112184269;112185609;112185908;112185987;112187470;112187590;112188124;112203947;112216656;112216928;112231647;112232335;112233092;112233646;112234310;112235650	112066022;112067309;112116767;112119309;112125000;112126539;112127460;112136681;112143538;112147482;112149372;112157798;112161633;112176235;112176993;112177736;112179172;112182820;112183584;112184310;112185769;112185949;112186093;112187507;112187980;112188474;112206344;112216720;112217351;112231902;112232501;112233626;112233872;112235018;112235938	-;-;-;-;-;-;-;-;-;-;-;-;-;-;-;-;-;-;-;-;-;-;-;-;-;-;-;-;-;-;-;-;-;-;-	17428	0.824351137	1.540286085	1.895374211	0.168597007	0.166226031	0	-1.400884199	1.540286085	5.57912231	0.018175829	0.035293889	1	2.225235336	1.540286085	13.33045054	0.000261131	0.031817597	1	2.027265977	1.541352308	7.122536264	0.007612095	0.014803486	1	-0.76892982	1.541352308	0.954447376	0.328589834	0.210523826	0	2.796195798	1.541352308	12.31284206	0.000449852	0.003578715	1	-0.353574273	1.541352308	0.247903847	0.618554926	0.248218855	0
ENSMUSG00000021313	Ryr2	protein_coding	13	11553103;11555431;11556598;11558047;11560524;11566848;11568472;11572246;11577780;11584136;11585408;11587216;11588142;11591225;11593093;11594682;11597071;11598506;11601759;11603685;11605156;11618607;11619470;11621315;11622902;11635525;11638432;11640274;11643804;11646493;11647702;11649730;11654366;11655618;11657033;11658950;11660101;11662066;11665881;11667079;11668813;11669929;11676198;11680966;116…	11554611;11555482;11556698;11558111;11560680;11566982;11568618;11572306;11577913;11584178;11585538;11587437;11588228;11591372;11593157;11595979;11597152;11598610;11601887;11603773;11605236;11618680;11619546;11621394;11623001;11635578;11638483;11640377;11643900;11646605;11647737;11649864;11654425;11655788;11657125;11659037;11660341;11662386;11666011;11667160;11669051;11669989;11676247;11681087;116…	-;-;-;-;-;-;-;-;-;-;-;-;-;-;-;-;-;-;-;-;-;-;-;-;-;-;-;-;-;-;-;-;-;-;-;-;-;-;-;-;-;-;-;-;-;-;-;-;-;-;-;-;-;-;-;-;-;-;-;-;-;-;-;-;-;-;-;-;-;-;-;-;-;-;-;-;-;-;-;-;-;-;-;-;-;-;-;-;-;-;-;-;-;-;-;-;-;-;-;-;-;-;-;-;-;-;-	16849	-5.53483581	2.130201963	9.796633898	0.001748316	0.00580074	1	-7.755643432	2.130201963	19.84983785	0.00000838	0.0000776	1	2.220807622	2.130201963	3.599685077	0.057790518	0.58833399	0	2.06116528	2.110516684	8.723441014	0.003141446	0.007246025	1	-0.688861244	2.110516684	0.943758061	0.331313235	0.211476533	0	2.750026524	2.110516684	14.34843481	0.000151906	0.001626421	1	-9.25001335	2.110516684	81.17787458	2.06E-19	1.54E-18	1
ENSMUSG00000018509	Cenpv	protein_coding	11	62524946;62527492;62533885;62534046;62536282;62538318;62538856	62525287;62527896;62533954;62534222;62536380;62538629;62539261	-;-;-;-;-;-;-	1811	0.537745554	3.855230531	0.839015275	0.359678555	0.273705365	0	-1.66214177	3.855230531	7.986319084	0.004713214	0.012793824	1	2.199887324	3.855230531	12.00463154	0.000530685	0.054818277	0	2.933354474	3.899284737	16.83313897	0.0000408	0.000191354	1	-1.202174142	3.899284737	0.718779179	0.396544653	0.240091346	0	4.135528617	3.899284737	20.72234245	0.00000531	0.000126429	1	-0.863570058	3.899284737	19.30458744	0.0000111	0.0000199	1
ENSMUSG00000028217	Cdh17	protein_coding	4	11758147;11767734;11771268;11780092;11781151;11783082;11783336;11784626;11785122;11795485;11797695;11799561;11803877;11807430;11810235;11814611;11814857;11816986	11758281;11767803;11771366;11780226;11781289;11783240;11783535;11784757;11785272;11795700;11797771;11799752;11804121;11807560;11811486;11814727;11814970;11817895	+;+;+;+;+;+;+;+;+;+;+;+;+;+;+;+;+;+	4474	4.251499546	2.503338175	33.40502379	0.00000000748	0.000000157	1	2.065409032	2.503338175	9.628672199	0.00191563	0.006433159	1	2.186090514	2.503338175	12.56523889	0.000392989	0.044564263	1	1.990672706	2.565084037	18.46613277	0.0000173	0.0000915	1	0.958179488	2.565084037	3.926017602	0.047544408	0.049848654	1	1.032493218	2.565084037	5.535930894	0.018629852	0.051392695	0	7.019922074	2.565084037	167.7821615	2.26E-38	3.9E-37	1
ENSMUSG00000030272	Camk1	protein_coding	6	113334124;113336358;113336951;113338111;113338280;113340292;113343836	113336261;113336621;113337305;113338186;113339581;113341982;113343984	-;-;-;-;-;-;-	5975	1.210126094	4.046054582	9.587105309	0.001959486	0.006370306	1	-0.956243623	4.046054582	6.53984181	0.010548473	0.023522866	1	2.166369717	4.046054582	29.62430172	0.0000000524	0.000074	1	2.570141937	4.08068537	94.86874586	2.03E-22	1.15E-20	1	-0.635679414	4.08068537	2.819590772	0.093120142	0.084482235	0	3.20582135	4.08068537	117.3942943	2.35E-27	9.86E-25	1	-0.213975412	4.08068537	1.481750747	0.223500803	0.113336124	0
ENSMUSG00000002324	Rec8	protein_coding	14	55618037;55618546;55618742;55618898;55619121;55619580;55621235;55622215;55622427;55622645;55622794;55623164;55623497;55624349;55624723;55624885;55625276	55618353;55618658;55618816;55619040;55619196;55619700;55621319;55622294;55622562;55622717;55622885;55623213;55624242;55624510;55624786;55625179;55625395	+;+;+;+;+;+;+;+;+;+;+;+;+;+;+;+;+	2748	1.408213723	3.39610074	5.816343701	0.015877918	0.030837871	1	-0.755908077	3.39610074	1.767147745	0.183735462	0.183029414	0	2.1641218	3.39610074	16.62761067	0.0000455	0.010903773	1	-0.494630708	3.456986514	1.723863566	0.189196478	0.178123105	0	-2.044841111	3.456986514	19.21493994	0.0000117	0.0000441	1	1.550210403	3.456986514	9.882865893	0.001668249	0.00961776	1	3.475309396	3.456986514	149.0363068	2.82E-34	4.19E-33	1
ENSMUSG00000040483	Xaf1	protein_coding	11	72301629;72303327;72304666;72306564;72311956	72301709;72303462;72304861;72309061;72313733	+;+;+;+;+	4689	1.902684348	3.020342465	12.56024523	0.00039404	0.001770062	1	-0.228185991	3.020342465	0.231468041	0.630437428	0.397042447	0	2.130870339	3.020342465	16.65238383	0.0000449	0.010903773	1	3.556428201	2.985368709	98.44313487	3.34E-23	2.05E-21	1	0.310909131	2.985368709	0.711120791	0.399071988	0.241142435	0	3.245519071	2.985368709	84.01924105	4.9E-20	9.69E-18	1	-0.200806873	2.985368709	0.404711704	0.524665914	0.219802787	0
ENSMUSG00000078853	Igtp	protein_coding	11	58199556;58201468;58206044	58199779;58201717;58207591	+;+;+	2022	2.277610641	4.791501671	27.77931323	0.000000136	0.00000207	1	0.172168248	4.791501671	0.195605389	0.658291681	0.40802703	0	2.105442393	4.791501671	23.54588502	0.00000122	0.001033131	1	3.442249254	4.788406615	182.2365755	1.57E-41	3.8E-39	1	0.024309958	4.788406615	0.009023895	0.924319448	0.417399377	0	3.417939296	4.788406615	177.6457457	1.58E-40	3.76E-37	1	0.575246197	4.788406615	6.465021236	0.011001833	0.00914505	1
ENSMUSG00000032536	Trak1	protein_coding	9	121366958;121391857;121431479;121440670;121442692;121443626;121445815;121446690;121448108;121448822;121451651;121453208;121454279;121460359;121468985;121472237	121367191;121392051;121431555;121440786;121442792;121443734;121445893;121446820;121448182;121448953;121451727;121453444;121454595;121460577;121469087;121474916	+;+;+;+;+;+;+;+;+;+;+;+;+;+;+;+	4883	1.828376366	4.186995533	7.520340554	0.006100615	0.015041653	1	-0.271181458	4.186995533	0.193372292	0.660124584	0.40871208	0	2.099557825	4.186995533	8.992079407	0.002711523	0.153800909	0	2.881360079	4.227742997	17.3852905	0.0000305	0.000149405	1	-2.881422594	4.227742997	5.52875192	0.018706444	0.023653705	1	5.762782673	4.227742997	34.50547009	0.00000000425	0.00000024	1	0.267891133	4.227742997	0.26227713	0.608560035	0.2453399	0
ENSMUSG00000017724	Etv4	protein_coding	11	101769742;101770969;101771328;101771689;101771881;101773609;101774081;101775318;101777093;101781962;101783967;101784230;101784517;101785108	101770590;101771070;101771500;101771757;101772181;101773877;101774245;101775444;101777146;101782037;101784014;101784491;101784861;101785371	-;-;-;-;-;-;-;-;-;-;-;-;-;-	3104	0.773520252	3.389656193	3.162601256	0.075343042	0.095623713	0	-1.325808683	3.389656193	7.570320106	0.005933724	0.015247161	1	2.099328935	3.389656193	18.80129295	0.0000145	0.005585391	1	2.878873495	3.443784708	21.38618624	0.00000375	0.000024	1	1.212223335	3.443784708	2.346263486	0.125583702	0.10596468	0	1.66665016	3.443784708	9.297778476	0.002294319	0.011982736	1	-0.006194191	3.443784708	0.000504186	0.982085738	0.344316317	0
ENSMUSG00000004105	Angptl2	protein_coding	2	33216069;33228175;33242200;33246087	33216453;33230124;33244519;33247717	+;+;+;+	6286	2.838321189	4.276630218	32.23124438	0.0000000137	0.000000278	1	0.77163465	4.276630218	2.918730961	0.087556699	0.110567005	0	2.066686539	4.276630218	20.47489969	0.00000604	0.003198539	1	1.067725268	4.240425944	23.30990769	0.00000138	0.00000992	1	0.041110536	4.240425944	0.034178088	0.853328517	0.398674422	0	1.026614731	4.240425944	21.44710191	0.00000364	0.0000928	1	5.083477353	4.240425944	252.3175452	8.11E-57	2.2E-55	1
ENSMUSG00000038235	F11r	protein_coding	1	171437535;171460363;171460829;171461201;171461563;171461805;171462603;171462850;171463059	171437701;171460645;171460975;171461406;171461665;171461912;171462615;171462940;171464603	+;+;+;+;+;+;+;+;+	2663	0.276756716	3.967620203	0.321438073	0.570744695	0.35852194	0	-1.760555813	3.967620203	13.80675456	0.000202607	0.001089839	1	2.037312529	3.967620203	15.13148277	0.000100277	0.019016045	1	1.361638771	3.999263068	14.43625656	0.000144984	0.000569596	1	-2.534517424	3.999263068	29.71982764	0.0000000499	0.000000327	1	3.896156195	3.999263068	75.2339817	4.18E-18	0.000000000000000677	1	-1.413667956	3.999263068	18.64081428	0.0000158	0.0000273	1
ENSMUSG00000035692	Isg15	protein_coding	4	156199424;156200706	156200066;156200818	-;-	756	2.297637653	1.34912222	15.70048463	0.0000742	0.000459773	1	0.271502978	1.34912222	0.270327897	0.603111901	0.387546402	0	2.026134674	1.34912222	13.59406991	0.000226901	0.029318373	1	4.429292424	1.330928369	71.1530243	0.0000000000000000331	0.00000000000000119	1	1.50594654	1.330928369	6.316593172	0.011961322	0.016532837	1	2.923345884	1.330928369	39.47528413	0.000000000332	0.0000000242	1	0.354698649	1.330928369	0.799385908	0.371277036	0.169012258	0
ENSMUSG00000049532	Sall2	protein_coding	14	52311172;52316043;52328103	52315663;52316323;52328762	-;-;-	5433	0.499150586	1.99696265	1.344332813	0.246271311	0.213069298	0	-1.508140974	1.99696265	11.19346269	0.00082086	0.003311475	1	2.00729156	1.99696265	18.70930814	0.0000152	0.005689007	1	2.129785121	2.075366434	15.71859934	0.0000735	0.000316477	1	-0.395754828	2.075366434	0.283517962	0.594404636	0.316265654	0	2.525539949	2.075366434	18.39043299	0.000018	0.000334891	1	-0.489177677	2.075366434	2.33571537	0.126436894	0.07139565	0
ENSMUSG00000047473	Zfp30	protein_coding	7	29783998;29786175;29788049;29789338;29792360	29784901;29786303;29788175;29791912;29794702	+;+;+;+;+	6078	0.096934303	1.327636293	0.031452239	0.859235214	0.449497795	0	-1.908038745	1.327636293	11.46406648	0.000709549	0.002959043	1	2.004973048	1.327636293	11.84895666	0.000576937	0.056788398	0	1.849467342	1.381115538	9.272378382	0.002326354	0.005676002	1	-0.976004454	1.381115538	1.74253164	0.186818371	0.141248154	0	2.825471796	1.381115538	17.35506402	0.000031	0.000512229	1	-1.47022008	1.381115538	8.142533241	0.004323884	0.004117559	1
ENSMUSG00000004552	Ctse	protein_coding	1	131638306;131661876;131662613;131663311;131664284;131668037;131670686;131672204;131672445;131674781	131638557;131662066;131662769;131663428;131665446;131668236;131670808;131672345;131672543;131675505	+;+;+;+;+;+;+;+;+;+	3170	-0.815793153	2.621329163	3.536111021	0.060046093	0.08165661	0	-2.812496808	2.621329163	36.76287282	0.00000000133	0.0000000375	1	1.996703655	2.621329163	19.3721266	0.0000108	0.004790448	1	0.548381016	2.670040854	1.692945945	0.193213084	0.180921357	0	-1.538123955	2.670040854	9.417376097	0.002149389	0.00396084	1	2.086504971	2.670040854	18.13800459	0.0000205	0.000367556	1	-1.847319189	2.670040854	25.16171439	0.000000527	0.00000119	1
ENSMUSG00000037071	Scd1	protein_coding	19	44394451;44400142;44401693;44403165;44406487;44407386	44398118;44400374;44401898;44403295;44406760;44407709	-;-;-;-;-;-	4836	1.897503458	6.087871566	15.12646147	0.000100544	0.00058795	1	-0.077647233	6.087871566	0.026698473	0.870206121	0.474420571	0	1.97515069	6.087871566	16.10355865	0.00006	0.013137378	1	2.696701153	6.101097587	16.34197796	0.0000529	0.000238806	1	-0.229805686	6.101097587	0.095017638	0.757892633	0.371189168	0	2.926506839	6.101097587	18.05572229	0.0000215	0.000375934	1	1.115858286	6.101097587	3.918615516	0.047754192	0.031744315	1
ENSMUSG00000090272	Mndal	protein_coding	1	173857220;173860176;173862461;173865399;173868200;173871378;173872852;173874351;173875318;173879925;173880151;173880442;173942455	173857510;173860364;173862883;173865557;173868760;173871545;173873019;173874472;173875860;173880111;173880305;173880881;173942491	-;-;-;-;-;-;-;-;-;-;-;-;-	3443	1.833312196	4.126538991	10.1139749	0.001471493	0.005059236	1	-0.134494743	4.126538991	0.071079451	0.789771537	0.450939752	0	1.967806939	4.126538991	12.3818452	0.000433529	0.04748466	1	3.80994212	4.161254857	112.6840614	2.53E-26	2.01E-24	1	0.585215401	4.161254857	1.549652432	0.213186759	0.155322931	0	3.224726719	4.161254857	86.82494918	1.19E-20	2.64E-18	1	-0.439916072	4.161254857	3.317412749	0.068549628	0.042954164	1
ENSMUSG00000024620	Pdgfrb	protein_coding	18	61045150;61046030;61060144;61061205;61063867;61064797;61065005;61065715;61066498;61068096;61068742;61071661;61072630;61073241;61073628;61076519;61077618;61078529;61078878;61079624;61080296;61080955;61081817;61083221	61045572;61046100;61060189;61061525;61064133;61064924;61065179;61065907;61066613;61068219;61068956;61071755;61072762;61073345;61073738;61076678;61077778;61078647;61079000;61079735;61080395;61081060;61082049;61085061	+;+;+;+;+;+;+;+;+;+;+;+;+;+;+;+;+;+;+;+;+;+;+;+	5478	1.068801549	5.088498509	2.125825964	0.144834686	0.150069675	0	-0.895764516	5.088498509	1.896997685	0.168414759	0.172483737	0	1.964566066	5.088498509	6.414084518	0.011321868	0.312016855	0	2.577160585	5.111400839	15.79003554	0.0000708	0.000307555	1	-2.367597047	5.111400839	5.302045428	0.021300397	0.026174223	1	4.944757631	5.111400839	32.88660858	0.00000000977	0.000000523	1	-1.302855867	5.111400839	6.534746849	0.010578728	0.008833171	1
ENSMUSG00000045932	Ifit2	protein_coding	19	34550694;34562863;34570219;34573067	34551022;34562955;34570370;34576419	+;+;+;+	3927	1.219793167	5.895928231	8.712729052	0.003159958	0.009251806	1	-0.73263622	5.895928231	3.626399221	0.056869732	0.081665367	0	1.952429388	5.895928231	21.39801793	0.00000373	0.002257697	1	2.330473743	5.88558753	55.70354021	0.0000000000000843	0.00000000000204	1	-0.825189266	5.88558753	7.387300319	0.006568601	0.010123023	1	3.15566301	5.88558753	94.7397541	2.17E-22	5.95E-20	1	-0.373801766	5.88558753	1.558873604	0.211830223	0.108419821	0
ENSMUSG00000000562	Adora3	protein_coding	3	105870858;105904421;105907289	105871011;105906357;105908926	+;+;+	3729	-2.13775947	3.662489842	3.91118107	0.047965877	0.069321064	0	-4.088339757	3.662489842	13.7566795	0.00020808	0.001112178	1	1.950580288	3.662489842	6.004552598	0.014269012	0.34336311	0	3.704011516	3.683875203	133.8675508	5.84E-31	6.26E-29	1	1.558141849	3.683875203	18.3413212	0.0000185	0.0000658	1	2.145869667	3.683875203	58.4490987	0.0000000000000209	0.00000000000256	1	-4.436510533	3.683875203	281.0811722	4.37E-63	1.38E-61	1
ENSMUSG00000028184	Adgrl2	protein_coding	3	148815583;148818634;148820320;148826365;148827172;148828477;148833862;148835304;148836352;148837564;148839109;148839645;148846849;148849766;148850836;148851895;148852567;148858733;148860427;148865596;148888941;148953960;148988590;148990440	148817928;148818686;148825174;148826533;148827585;148828568;148833928;148835525;148836561;148837737;148839314;148839770;148847032;148849804;148851021;148851998;148852860;148859541;148860438;148865709;148890625;148954787;148989482;148990555	-;-;-;-;-;-;-;-;-;-;-;-;-;-;-;-;-;-;-;-;-;-;-;-	14198	1.673042812	4.446944592	10.89473677	0.000964379	0.003585184	1	-0.263264733	4.446944592	0.294198768	0.58754234	0.381469547	0	1.936307545	4.446944592	14.15307859	0.000168521	0.024879284	1	2.772085415	4.48064879	20.96587016	0.00000468	0.000029	1	-0.408050599	4.48064879	0.327471304	0.567151883	0.306354082	0	3.180136013	4.48064879	24.68608921	0.000000675	0.0000232	1	0.519271579	4.48064879	1.109909411	0.292101642	0.139978022	0
ENSMUSG00000022756	Slc7a4	protein_coding	16	17572018;17573556;17574952;17576081;17576432;17576640;17576926	17573452;17574586;17575968;17576220;17576631;17576721;17576998	-;-;-;-;-;-;-	3978	0.856666647	2.247650893	2.192507802	0.138683355	0.146018224	0	-1.073631075	2.247650893	3.679119463	0.055097941	0.079742349	0	1.930297721	2.247650893	10.0800353	0.001498845	0.106986818	0	2.158952019	2.331787542	11.22738045	0.000805993	0.002364434	1	-2.726675225	2.331787542	5.159278091	0.023122506	0.028014085	1	4.885627243	2.331787542	26.34345683	0.000000286	0.0000112	1	-0.436752484	2.331787542	1.043456927	0.307018843	0.145963604	0
ENSMUSG00000037921	Ddx60	protein_coding	8	61928087;61928989;61937771;61939999;61940291;61940603;61942292;61945852;61948812;61950427;61954498;61956115;61958045;61958561;61962334;61963584;61969453;61972155;61974035;61975759;61977884;61979257;61982482;61983801;61984080;61987352;61988040;61989810;61994376;61998632;62000551;62009942;62012271;62017141;62017742;62021060;62023150;62024672;62033375;62035042;62037035	61928276;61929094;61937874;61940106;61940357;61940792;61942633;61945968;61948973;61950585;61954639;61956270;61958150;61958676;61962349;61963742;61969705;61972321;61974193;61975908;61978003;61979352;61982597;61983943;61984189;61987456;61988309;61989934;61994534;61998779;62000703;62010046;62012471;62017245;62017883;62021409;62023461;62024991;62033526;62035104;62037701	+;+;+;+;+;+;+;+;+;+;+;+;+;+;+;+;+;+;+;+;+;+;+;+;+;+;+;+;+;+;+;+;+;+;+;+;+;+;+;+;+	6931	1.753139938	2.526221974	6.949494695	0.008384291	0.019136121	1	-0.173596061	2.526221974	0.091548917	0.762217187	0.443027237	0	1.926735999	2.526221974	9.342133902	0.002239446	0.13811235	0	3.868195412	2.546843125	55.50217163	0.0000000000000934	0.00000000000224	1	0.821446511	2.546843125	2.266327518	0.132212876	0.1097755	0	3.046748902	2.546843125	38.12983862	0.000000000662	0.0000000462	1	-0.713966559	2.546843125	2.801602131	0.094170165	0.055900652	0
ENSMUSG00000052920	Prkg1	protein_coding	19	30567551;30571612;30574057;30578610;30578758;30585139;30586266;30592848;30594942;30619371;30624682;30696883;30708885;30724160;30781295;30786894;30894632;30993057;31302286;31585567;31663971;31742114;31745007;31764557	30569336;30571678;30574155;30578672;30578880;30585302;30586407;30592937;30595081;30619538;30625491;30696957;30710115;30724225;30781452;30786971;30894695;30993162;31302399;31585733;31664370;31743289;31745041;31765033	-;-;-;-;-;-;-;-;-;-;-;-;-;-;-;-;-;-;-;-;-;-;-;-	7799	-0.480391598	2.182789279	0.45504098	0.499950743	0.332674039	0	-2.405444802	2.182789279	10.54634994	0.001164178	0.004313665	1	1.925053204	2.182789279	8.56677578	0.003423529	0.171251326	0	2.15061174	2.212580427	10.91028989	0.000956316	0.002728901	1	0.25996927	2.212580427	0.151929803	0.696697949	0.351413984	0	1.89064247	2.212580427	8.546038	0.003462751	0.01620959	1	-2.001188965	2.212580427	10.83452786	0.000996247	0.001137652	1
ENSMUSG00000034201	Gas2l1	protein_coding	11	5054132;5060372;5062415;5062594;5063826;5065215	5056689;5062326;5062511;5062701;5065094;5065327	-;-;-;-;-;-	6100	1.043043715	2.519060827	1.810637498	0.178431775	0.172539374	0	-0.877133472	2.519060827	1.44030158	0.230090545	0.213845873	0	1.920177187	2.519060827	5.333384821	0.020920717	0.400315266	0	2.137184321	2.595957766	6.610108004	0.010140151	0.018697287	1	-3.131181018	2.595957766	5.844105984	0.015629313	0.020482961	1	5.268365338	2.595957766	20.5001551	0.00000596	0.000137392	1	-0.649457759	2.595957766	0.863052698	0.352885823	0.162810613	0
ENSMUSG00000027776	Il12a	protein_coding	3	68690644;68691424;68692023;68693993;68695190;68697895	68690741;68691566;68692156;68694274;68695580;68698547	+;+;+;+;+;+	1701	0.105536488	4.015743769	0.069922868	0.791449118	0.429542908	0	-1.806856029	4.015743769	16.72993933	0.0000431	0.000304151	1	1.912392517	4.015743769	17.98909674	0.0000222	0.007629304	1	0.997655051	4.056594327	2.86282108	0.090648392	0.103257551	0	-1.189448016	4.056594327	2.068078324	0.150410939	0.120561558	0	2.187103068	4.056594327	8.963634496	0.002754065	0.013702963	1	-0.324383095	4.056594327	1.277858989	0.2582975	0.127285784	0
ENSMUSG00000027073	Prg2	protein_coding	2	84980461;84981326;84982006;84982589;84983163;84983460	84980500;84981395;84982316;84982720;84983274;84983632	+;+;+;+;+;+	838	1.634159539	1.557112089	9.044179365	0.002635325	0.008033008	1	-0.270299242	1.557112089	0.22523507	0.635079684	0.398848031	0	1.904458781	1.557112089	12.80874349	0.000345003	0.040587568	1	0.560082252	1.404890871	1.122395167	0.289403297	0.23890624	0	-1.282799353	1.404890871	5.407305805	0.020052642	0.024947313	1	1.842881606	1.404890871	11.00740411	0.000907487	0.006082519	1	3.846477561	1.404890871	27.1475537	0.000000189	0.000000459	1
ENSMUSG00000026765	Lypd6b	protein_coding	2	49787688;49840088;49860701;49863811;49903376;49920306;49930925;49934762;49937853;49942445;49943522;49946080;49947420	49787773;49840143;49860789;49863906;49903452;49920386;49930984;49934827;49938033;49942596;49943620;49946210;49948849	+;+;+;+;+;+;+;+;+;+;+;+;+	2604	0.644649775	2.452708798	1.310774011	0.252254564	0.216736638	0	-1.257163841	2.452708798	4.990884351	0.025481183	0.045326781	1	1.901813616	2.452708798	10.61863869	0.001119534	0.087804357	0	2.384577919	2.525570747	12.14137007	0.000493155	0.001574555	1	-0.253530259	2.525570747	0.088982193	0.765475095	0.373418216	0	2.638108178	2.525570747	13.30455519	0.000264762	0.002426134	1	-0.655181691	2.525570747	1.658802144	0.197765134	0.102668611	0
ENSMUSG00000034903	Cobll1	protein_coding	2	65088339;65095688;65097633;65102069;65103160;65105715;65107012;65107758;65125893;65126208;65132496;65133579;65136345;65148309;65171835;65193026;65235924;65238363;65238982;65239313	65089557;65095864;65099392;65102166;65103394;65105859;65107086;65107917;65126117;65126305;65132534;65133807;65136546;65151167;65171930;65193113;65235995;65238721;65239096;65239403	-;-;-;-;-;-;-;-;-;-;-;-;-;-;-;-;-;-;-;-	8342	0.437960758	2.131648831	0.58794248	0.443215854	0.310243799	0	-1.458810017	2.131648831	6.873533045	0.008748153	0.020381111	1	1.896770774	2.131648831	10.85123029	0.000987301	0.080930406	0	1.994708151	2.184379202	9.817155212	0.001728916	0.004425519	1	-0.674185303	2.184379202	0.925466296	0.336043783	0.213711747	0	2.668893454	2.184379202	15.58047451	0.0000791	0.001012511	1	-1.062468744	2.184379202	3.468268595	0.062556757	0.039744577	1
ENSMUSG00000026435	Slc45a3	protein_coding	1	131962967;131970609;131976718;131977413;131978748;131981291	131963052;131970827;131977112;131978198;131979145;131982969	+;+;+;+;+;+	3563	-0.88535165	3.427923615	1.525021799	0.216861124	0.196399081	0	-2.777219031	3.427923615	14.74636431	0.000122984	0.00071892	1	1.891867381	3.427923615	7.121116911	0.007618123	0.254717071	0	2.473296185	3.474829286	12.67070506	0.000371429	0.001246586	1	0.54391249	3.474829286	0.32640985	0.567780785	0.306636577	0	1.929383695	3.474829286	8.287576173	0.003991723	0.017752074	1	-2.524986888	3.474829286	99.74770476	1.73E-23	1.58E-22	1
ENSMUSG00000025498	Irf7	protein_coding	7	141262706;141263432;141263659;141264493;141264800;141265623;141266390	141263380;141263574;141264315;141264783;141265539;141266044;141266481	-;-;-;-;-;-;-	3020	2.076656066	3.717127276	16.37783389	0.0000519	0.000342209	1	0.18567966	3.717127276	0.167822044	0.682054724	0.417071904	0	1.890976405	3.717127276	14.20856737	0.000163624	0.024879284	1	3.55463097	3.69116563	96.67736859	8.16E-23	4.88E-21	1	0.469274048	3.69116563	1.769826078	0.183403605	0.139504318	0	3.085356922	3.69116563	76.09093391	2.71E-18	0.000000000000000459	1	0.05888625	3.69116563	0.033188145	0.8554445	0.313905846	0
ENSMUSG00000010175	Prox1	protein_coding	1	190118035;190146952;190153416;190160522;190169163;190170028	190123405;190147146;190153523;190162313;190169399;190170714	-;-;-;-;-;-	8390	1.203453742	1.141825426	6.082622644	0.013651795	0.027672558	1	-0.67856777	1.141825426	1.789886626	0.180939977	0.181101195	0	1.882021511	1.141825426	13.79570503	0.000203802	0.027546942	1	1.716083687	1.192686043	6.081532071	0.013660225	0.023853316	1	0.015744693	1.192686043	0.000466351	0.982770902	0.433039983	0	1.700338994	1.192686043	5.85866094	0.015500582	0.045454755	1	0.84446577	1.192686043	1.839372016	0.175024569	0.093031622	0
ENSMUSG00000041707	1810011H11Rik	protein_coding	14	32785963;32805124;32806780;32808349;32816847	32786096;32805177;32806911;32808379;32817968	+;+;+;+;+	1473	0.186668912	3.506293382	0.043103513	0.835530484	0.44275153	0	-1.683718973	3.506293382	3.834289984	0.050214255	0.074678746	0	1.870387885	3.506293382	3.22228549	0.07264214	0.633465167	0	2.873718991	3.554342629	11.7668401	0.000602952	0.001866032	1	-1.024946319	3.554342629	0.697175754	0.403734312	0.24289502	0	3.898665311	3.554342629	16.0204007	0.0000627	0.000845009	1	-3.358825405	3.554342629	27.57064691	0.000000151	0.000000373	1
ENSMUSG00000030088	Aldh1l1	protein_coding	6	90486427;90550789;90557202;90559242;90559826;90562619;90563365;90564346;90566639;90567706;90569473;90569793;90570784;90571867;90576628;90577785;90580476;90583173;90589337;90590738;90591801;90594483;90596868;90598186;90598887	90486531;90550970;90557351;90559476;90559991;90562720;90563454;90564483;90566764;90567836;90569568;90569940;90570903;90571994;90576778;90577855;90580581;90583260;90589430;90590837;90591899;90594648;90597074;90598385;90600203	+;+;+;+;+;+;+;+;+;+;+;+;+;+;+;+;+;+;+;+;+;+;+;+;+	4516	1.204249713	4.324053703	4.062106363	0.043855763	0.06502751	0	-0.645601298	4.324053703	1.363973254	0.242850067	0.221070969	0	1.849851011	4.324053703	9.695042458	0.001847658	0.12020895	0	2.978536184	4.358545193	22.06048612	0.00000264	0.0000176	1	0.019186016	4.358545193	0.000695408	0.978961755	0.431838674	0	2.959350168	4.358545193	21.07440398	0.00000442	0.000109984	1	-0.554994976	4.358545193	1.208223756	0.271684188	0.132200138	0
ENSMUSG00000022091	Sorbs3	protein_coding	14	70180468;70183666;70184007;70184828;70186859;70190728;70191016;70191148;70191433;70192086;70192607;70193406;70193561;70193861;70195413;70195923;70199282;70201349;70202931;70203272;70207524	70181231;70183772;70184107;70185136;70186984;70190842;70191062;70191200;70191575;70192147;70192693;70193459;70193647;70193951;70195506;70195961;70199345;70201542;70203048;70203416;70207637	-;-;-;-;-;-;-;-;-;-;-;-;-;-;-;-;-;-;-;-;-	2914	0.880641119	1.479693026	2.868336342	0.090338209	0.108084112	0	-0.966576039	1.479693026	3.287146962	0.069824252	0.093936968	0	1.847217158	1.479693026	11.69873152	0.000625427	0.059301492	0	2.555446224	1.556825365	13.55767071	0.000231344	0.000843476	1	0.398217899	1.556825365	0.238111367	0.625573525	0.327108346	0	2.157228325	1.556825365	9.921506988	0.001633586	0.009479324	1	-0.166167773	1.556825365	0.105746453	0.7450397	0.284586953	0
ENSMUSG00000078670	Fam174b	protein_coding	7	73740302;73765872;73765936;73774896	73740828;73765899;73766618;73776919	+;+;+;+	3262	-0.580073728	4.427515744	0.450655109	0.502024018	0.333300333	0	-2.42565101	4.427515744	10.79466946	0.001017928	0.003902636	1	1.845577282	4.427515744	5.578938764	0.018177734	0.370125345	0	2.545385208	4.456151763	17.76574555	0.000025	0.00012556	1	-0.33385788	4.456151763	0.129149305	0.719315704	0.359223558	0	2.879243087	4.456151763	18.83234838	0.0000143	0.000278413	1	-3.089136378	4.456151763	110.8061346	6.52E-26	6.67E-25	1
ENSMUSG00000031502	Col4a1	protein_coding	8	11198423;11201658;11202894;11206226;11207194;11208233;11209522;11210760;11211764;11212401;11213504;11214652;11216701;11217265;11217434;11217913;11218681;11218869;11219080;11219987;11220209;11220982;11221289;11222196;11222999;11223576;11226325;11226950;11231398;11231947;11232368;11233828;11235095;11236052;11236426;11237845;11238998;11239134;11239827;11240041;11241122;11242173;11242782;11244341;112…	11199882;11201830;11203008;11206403;11207406;11208331;11209650;11210831;11211836;11212735;11213689;11214702;11216799;11217345;11217560;11218052;11218770;11218967;11219232;11220076;11220376;11221095;11221439;11222293;11223103;11223668;11226493;11227141;11231468;11232030;11232439;11233923;11235259;11236087;11236510;11237886;11239051;11239178;11239877;11240067;11241208;11242214;11242817;11244403;112…	-;-;-;-;-;-;-;-;-;-;-;-;-;-;-;-;-;-;-;-;-;-;-;-;-;-;-;-;-;-;-;-;-;-;-;-;-;-;-;-;-;-;-;-;-;-;-;-;-;-;-;-;-	7447	0.399841399	3.270963909	0.287842009	0.591606752	0.365539185	0	-1.438009744	3.270963909	4.188311539	0.040703618	0.064113668	0	1.837851143	3.270963909	6.874363481	0.008744089	0.270971986	0	2.920133384	3.316954143	14.57695736	0.00013455	0.000535032	1	0.46993959	3.316954143	0.347707994	0.555413456	0.302271921	0	2.450193794	3.316954143	10.70325757	0.001069471	0.00687241	1	-1.654262609	3.316954143	6.142630688	0.013196085	0.010708318	1
ENSMUSG00000003949	Hlf	protein_coding	11	90336536;90345548;90370291;90381409;90387786;90389545;90389596;90390250	90340974;90345978;90370365;90381935;90388207;90389590;90389690;90390895	-;-;-;-;-;-;-;-	6681	-1.517659281	5.106292555	2.324684836	0.127336008	0.137781791	0	-3.35237161	5.106292555	15.36005819	0.0000888	0.000551429	1	1.834712329	5.106292555	4.401349765	0.035910498	0.500508771	0	1.799047965	5.124500383	8.673385552	0.003228908	0.007414854	1	-1.061541614	5.124500383	1.764531958	0.184060243	0.139838447	0	2.860589579	5.124500383	16.4928386	0.0000488	0.000701007	1	-4.69245093	5.124500383	77.15244733	1.58E-18	0.0000000000000000113	1
ENSMUSG00000044770	Scml4	protein_coding	10	42860370;42865514;42902473;42907717;42912017;42924054;42930404;42934141;42939881;42946869;42955889;42957619	42860853;42865716;42902547;42907795;42912231;42924183;42930604;42935147;42940572;42948199;42956034;42960780	+;+;+;+;+;+;+;+;+;+;+;+	7725	1.516236922	2.282155397	5.133104296	0.023473709	0.041430446	1	-0.297248053	2.282155397	0.240791341	0.62363515	0.394602038	0	1.813484975	2.282155397	6.239751237	0.012491402	0.324691723	0	2.647934358	2.320186171	39.57019255	0.000000000316	0.00000000477	1	-1.679694529	2.320186171	9.100382474	0.002555561	0.004589546	1	4.327628887	2.320186171	74.32932976	6.61E-18	0.00000000000000105	1	-0.764841246	2.320186171	4.46426299	0.034611018	0.024258935	1
ENSMUSG00000022768	Ccdc116	protein_coding	16	17139064;17142331;17144011;17144369;17146846	17142202;17142879;17144209;17144438;17147229	-;-;-;-;-	4341	1.673010342	0.530579778	7.029024752	0.008019902	0.018527352	1	-0.13760377	0.530579778	0.05193312	0.819733006	0.459416577	0	1.810614112	0.530579778	7.679291417	0.00558581	0.218232881	0	2.531290653	0.59294954	11.53498551	0.000682986	0.00207289	1	-1.710378694	0.59294954	2.806756412	0.093867992	0.084987596	0	4.241669347	0.59294954	22.10641244	0.00000258	0.0000704	1	0.490716416	0.59294954	0.621404433	0.430525868	0.189382085	0
ENSMUSG00000038227	Hoxa9	protein_coding	6	52223100;52225528;52228247;52231022	52224482;52227370;52230532;52231089	-;-;-;-	5580	0.356968652	3.436001932	0.248193814	0.618349749	0.374352908	0	-1.448523246	3.436001932	4.880536272	0.027161179	0.047636312	1	1.805491898	3.436001932	6.038350256	0.013998359	0.338775111	0	2.81764031	3.486158714	17.49699934	0.0000288	0.000141906	1	-0.547714598	3.486158714	0.323951624	0.569242485	0.307139501	0	3.365354908	3.486158714	20.4071611	0.00000626	0.000143305	1	-2.062608444	3.486158714	20.04435146	0.00000757	0.000014	1
ENSMUSG00000074344	Tmigd3	protein_coding	3	105870903;105871598;105872219;105904483;105914136;105916757;105918726;105919975;105921920;105923919	105871011;105871862;105872632;105905152;105914271;105917098;105918792;105920075;105921987;105924042	+;+;+;+;+;+;+;+;+;+	2296	-1.793426852	2.847840923	3.154059058	0.075738344	0.095906403	0	-3.598286086	2.847840923	13.46079145	0.000243601	0.001266875	1	1.804859234	2.847840923	5.479015037	0.019246101	0.379708699	0	3.323648292	2.883487653	81.15622973	2.09E-19	9.27E-18	1	1.194730443	2.883487653	6.765847149	0.00929188	0.013456725	1	2.128917849	2.883487653	41.5864518	0.000000000113	0.00000000873	1	-4.310562371	2.883487653	262.2987109	5.41E-59	1.58E-57	1
ENSMUSG00000058297	Spock2	protein_coding	10	60106219;60115073;60121232;60121478;60121684;60123810;60125710;60126154;60126834;60129681;60131084;60131336	60106656;60115081;60121240;60121523;60121798;60123924;60125824;60126270;60127338;60129743;60131221;60135198	+;+;+;+;+;+;+;+;+;+;+;+	5533	0.646280931	3.132080693	0.832026731	0.361687133	0.274484533	0	-1.151966547	3.132080693	2.560780237	0.109544508	0.128494602	0	1.798247477	3.132080693	6.188104123	0.01286119	0.328254475	0	2.041167085	3.189363514	4.516052407	0.033578223	0.048660333	1	-0.042330124	3.189363514	0.00172576	0.966863594	0.428418169	0	2.083497209	3.189363514	4.586134238	0.032231632	0.073202304	0	-0.410673545	3.189363514	0.236502381	0.626743771	0.250706334	0
ENSMUSG00000026664	Phyh	protein_coding	2	4919019;4922828;4925598;4927350;4928671;4930713;4935969;4937483;4938307	4919144;4922886;4925708;4927518;4929014;4930894;4936118;4937810;4938730	+;+;+;+;+;+;+;+;+	1893	-0.263928089	2.475092084	0.098158204	0.754051157	0.41888123	0	-2.052136982	2.475092084	7.255226179	0.007069497	0.01736458	1	1.788208892	2.475092084	5.491480626	0.019109353	0.379467349	0	2.327107837	2.538502548	8.313613029	0.003934904	0.008710423	1	-0.094611123	2.538502548	0.010474308	0.918483578	0.415731937	0	2.42171896	2.538502548	8.524337477	0.003504283	0.01636098	1	-2.268790838	2.538502548	11.12013755	0.000853955	0.000994124	1
ENSMUSG00000036306	Lzts1	protein_coding	8	69132669;69138352;69140609;69165745;69182160;69183714	69136159;69139149;69141086;69167286;69182331;69184225	-;-;-;-;-;-	6993	0.385298439	0.897773154	0.314047418	0.575207083	0.360092882	0	-1.400168285	0.897773154	4.650127006	0.03105125	0.052505124	0	1.785466724	0.897773154	6.964446756	0.008314514	0.267471381	0	2.637392232	0.93951465	13.80459435	0.00020284	0.000752545	1	-0.015085903	0.93951465	0.000337668	0.985339107	0.433656423	0	2.652478136	0.93951465	13.35135237	0.000258236	0.002390953	1	-1.616996942	0.93951465	7.52996528	0.006068108	0.005519727	1
ENSMUSG00000038665	Dgki	protein_coding	6	36846022;36850862;36852516;36862356;36865791;36894776;36911467;36913633;36915382;36916421;36920354;36934637;36937321;36975147;36994859;37000042;37012871;37016605;37019916;37021210;37029763;37030862;37032863;37034584;37048120;37050170;37057362;37057954;37063897;37064411;37067314;37087629;37096248;37097552;37134254;37149549;37231044;37296673;37299563	36847492;36850961;36852552;36862476;36865828;36894801;36912280;36913749;36915528;36916461;36920423;36934681;36937400;36975247;36994921;37000241;37012982;37016749;37019978;37021265;37029841;37031028;37033000;37034697;37048180;37050252;37057460;37058028;37064013;37064510;37067385;37087694;37096304;37097626;37134349;37149657;37231233;37296747;37300184	-;-;-;-;-;-;-;-;-;-;-;-;-;-;-;-;-;-;-;-;-;-;-;-;-;-;-;-;-;-;-;-;-;-;-;-;-;-;-	6242	0.319518314	1.308614319	0.283165593	0.594633842	0.366601824	0	-1.464269352	1.308614319	6.713690635	0.009567551	0.021769118	1	1.783787666	1.308614319	8.65309023	0.003265071	0.166929521	0	1.976911825	1.333028562	11.41497562	0.000728545	0.002183552	1	-0.993989469	1.333028562	2.175240742	0.140247568	0.114645407	0	2.970901295	1.333028562	21.42407958	0.00000368	0.0000936	1	-1.592208115	1.333028562	8.977529656	0.002733199	0.002760142	1
ENSMUSG00000020256	Aldh1l2	protein_coding	10	83487450;83492475;83493337;83494740;83497472;83499829;83501894;83502442;83503942;83506598;83508015;83508613;83512290;83513583;83514455;83516048;83518344;83518633;83520270;83522702;83527305;83533332;83533967	83490634;83492674;83493534;83496091;83497570;83499938;83501987;83502529;83504196;83506748;83508142;83508732;83512437;83513720;83514580;83516182;83518433;83518734;83520435;83522936;83527449;83533395;83534140	-;-;-;-;-;-;-;-;-;-;-;-;-;-;-;-;-;-;-;-;-;-;-	7503	4.055914558	1.279903266	31.97257765	0.0000000156	0.000000313	1	2.272479347	1.279903266	12.08254762	0.00050896	0.002295891	1	1.783435211	1.279903266	8.877768252	0.002886642	0.16048606	0	1.842875297	1.272408549	17.84447078	0.000024	0.000121312	1	1.177691426	1.272408549	6.900242067	0.008618408	0.012636258	1	0.665183871	1.272408549	2.640781948	0.10415227	0.151216183	0	9.953682659	1.272408549	149.6860218	2.03E-34	3.03E-33	1
ENSMUSG00000024924	Vldlr	protein_coding	19	27216484;27217020;27230196;27231720;27234790;27236240;27238053;27238510;27238724;27239622;27239845;27240466;27241235;27243065;27243758;27244199;27245535;27247857;27249105	27216948;27217696;27230315;27231770;27234912;27236362;27238424;27238632;27238846;27239741;27239970;27240637;27241453;27243183;27243897;27244340;27247090;27248026;27254231	+;+;+;+;+;+;+;+;+;+;+;+;+;+;+;+;+;+;+	10068	-1.496621449	6.303405429	3.196202149	0.073809486	0.094159648	0	-3.279128179	6.303405429	16.94879673	0.0000384	0.000278309	1	1.78250673	6.303405429	6.374414932	0.01157772	0.313648978	0	1.801629916	6.311951697	8.870551862	0.002898075	0.006788972	1	-0.43976406	6.311951697	0.48280798	0.487153163	0.275747073	0	2.241393976	6.311951697	12.84258582	0.000338819	0.002883004	1	-3.819400152	6.311951697	38.24931447	0.000000000623	0.00000000213	1
ENSMUSG00000030616	Sytl2	protein_coding	7	90302252;90348427;90358133;90360045;90371457;90372827;90375389;90379502;90381099;90383853;90384511;90386981;90392359;90393523;90395163;90396474;90398218;90401398;90403031;90406911;90408356;90409402	90302743;90348892;90358284;90360177;90371538;90372941;90376192;90381091;90383182;90384120;90386784;90389036;90392457;90393615;90395282;90396643;90399286;90401568;90403109;90407010;90408561;90410719	+;+;+;+;+;+;+;+;+;+;+;+;+;+;+;+;+;+;+;+;+;+	13941	3.591101366	1.833879344	13.19828144	0.000280206	0.001344665	1	1.808613373	1.833879344	3.100305422	0.078277607	0.102009102	0	1.782487994	1.833879344	4.599570886	0.03197996	0.477465517	0	1.929017085	1.872065182	9.168643251	0.00246197	0.005946754	1	-0.524218316	1.872065182	0.621201187	0.430601267	0.253965706	0	2.4532354	1.872065182	13.75627714	0.000208124	0.002021615	1	10.76327685	1.872065182	91.86427184	9.28E-22	7.85E-21	1
ENSMUSG00000061603	Akap6	protein_coding	12	52699383;52795837;52880639;52886309;52911801;52937135;52938343;53010474;53025721;53069107;53072290;53104515;53139381;53147811	52699442;52796200;52880890;52888063;52911923;52937231;52938506;53010622;53025841;53069253;53072511;53104730;53142768;53151015	+;+;+;+;+;+;+;+;+;+;+;+;+;+	10263	4.549477039	1.805123142	54.30521856	0.000000000000172	0.00000000000915	1	2.770607621	1.805123142	22.03896686	0.00000267	0.0000298	1	1.778869418	1.805123142	12.2935477	0.000454527	0.048630812	1	2.921702257	1.824854384	42.99681387	0.0000000000548	0.000000000916	1	1.390873841	1.824854384	8.846124009	0.00293712	0.005150532	1	1.530828416	1.824854384	14.20686486	0.000163772	0.00170976	1	7.665025162	1.824854384	163.0922326	2.39E-37	4.03E-36	1
ENSMUSG00000026980	Ly75	protein_coding	2	60292103;60299047;60300955;60303578;60306330;60308139;60311609;60314157;60316089;60318308;60321698;60323819;60327787;60328390;60329976;60330726;60331077;60332319;60332925;60334446;60338295;60340153;60348353;60349858;60352056;60352354;60352922;60354405;60355369;60357277;60358468;60365011;60368759;60375858;60383138	60293938;60299214;60301077;60303727;60306498;60308365;60311803;60314273;60316256;60318473;60321924;60323948;60327947;60328495;60330115;60330808;60331144;60332494;60332960;60334564;60338363;60340234;60348495;60350057;60352225;60352442;60353032;60354562;60355560;60357417;60358578;60365175;60368929;60376229;60383303	-;-;-;-;-;-;-;-;-;-;-;-;-;-;-;-;-;-;-;-;-;-;-;-;-;-;-;-;-;-;-;-;-;-;-	6905	0.836204319	3.317578492	2.07987974	0.149251935	0.153072822	0	-0.937642148	3.317578492	2.824044728	0.092862129	0.11468901	0	1.773846467	3.317578492	8.66910912	0.003236494	0.166929521	0	1.866812362	3.369062268	7.804548777	0.005211488	0.010951419	1	-1.348491109	3.369062268	3.228118802	0.072383793	0.069595178	0	3.215303471	3.369062268	18.85240686	0.0000141	0.000276258	1	-0.501245845	3.369062268	0.68233508	0.408783805	0.182217496	0
ENSMUSG00000029673	Auts2	protein_coding	5	131437333;131443456;131443756;131445399;131446807;131451884;131455680;131457839;131460127;131461282;131466032;131469604;131472238;131474923;131475328;131533821;131615957;131768411;132025003;132030909;132030990;132049730;132258924;132449119;132541515	131440693;131443678;131443805;131445482;131446884;131452025;131455862;131457910;131460156;131461353;131466127;131471383;131472479;131475176;131477024;131538687;131616605;131770789;132028626;132030914;132031025;132050409;132259136;132449360;132543344	-;-;-;-;-;-;-;-;-;-;-;-;-;-;-;-;-;-;-;-;-;-;-;-;-	22890	-0.068798279	3.39229873	0.00972284	0.921452326	0.466250884	0	-1.83620812	3.39229873	8.916038359	0.00282677	0.00860155	1	1.767409841	3.39229873	7.546705626	0.006011989	0.227338264	0	1.807192691	3.431454719	7.755290616	0.005355542	0.011181101	1	-0.920707768	3.431454719	1.776834549	0.182538506	0.13906552	0	2.727900459	3.431454719	15.58968274	0.0000787	0.001009408	1	-2.125934917	3.431454719	11.6267104	0.000650114	0.000781697	1
ENSMUSG00000039316	Rftn1	protein_coding	17	49992257;50002632;50004254;50036623;50047297;50055237;50086568;50094176;50107070;50169003;50190221	49994481;50002713;50004357;50037056;50047500;50055627;50086676;50094332;50107256;50169159;50190674	-;-;-;-;-;-;-;-;-;-;-	4504	0.561323408	5.039283701	0.690535383	0.405982337	0.294389287	0	-1.201390877	5.039283701	3.564156027	0.059039746	0.083575408	0	1.762714285	5.039283701	6.380755717	0.01153643	0.313648978	0	2.640639475	5.062256549	14.01463089	0.000181394	0.000687708	1	-0.735695065	5.062256549	0.495242241	0.481598133	0.273458193	0	3.37633454	5.062256549	17.6890827	0.000026	0.000441697	1	-1.258550275	5.062256549	7.958685958	0.004785715	0.004500641	1
ENSMUSG00000028457	Atp8b5	protein_coding	4	43267159;43271226;43291657;43302256;43302582;43304650;43305731;43308488;43311456;43311896;43320592;43322410;43324840;43334145;43342437;43344430;43353547;43355544;43356965;43361783;43364109;43365492;43365941;43366596;43367921;43369630;43370576;43370961;43372597;43372824	43267242;43271287;43291731;43302493;43302637;43304763;43305829;43308549;43311528;43311966;43320674;43322568;43326560;43334341;43342645;43344582;43353709;43355732;43357080;43361947;43364220;43365597;43366088;43366779;43368144;43369713;43370821;43371099;43372727;43373833	+;+;+;+;+;+;+;+;+;+;+;+;+;+;+;+;+;+;+;+;+;+;+;+;+;+;+;+;+;+	6473	-3.123025825	1.704166062	8.592566074	0.00337538	0.009745391	1	-4.878761081	1.704166062	18.16718359	0.0000202	0.000163531	1	1.755735256	1.704166062	4.541487053	0.03308284	0.485937417	0	1.498571664	1.699215296	7.485795041	0.006218761	0.012647184	1	-0.056815501	1.699215296	0.009935095	0.920602391	0.416307901	0	1.555387165	1.699215296	7.861270288	0.00505049	0.02102894	1	-4.852645654	1.699215296	64.73053616	0.000000000000000859	0.00000000000000502	1
ENSMUSG00000055013	Agap1	protein_coding	1	89454806;89580236;89604598;89609496;89627761;89630388;89634160;89663661;89665034;89671179;89725961;89743728;89766306;89789163;89834434;89837712;89843021;89887506;89888691	89459706;89581653;89604656;89609599;89627846;89630529;89634294;89663788;89665189;89671271;89726065;89743896;89766464;89789324;89834588;89837802;89843243;89887761;89897617	+;+;+;+;+;+;+;+;+;+;+;+;+;+;+;+;+;+;+	17469	0.953208696	3.877989006	2.131982613	0.144254067	0.149722002	0	-0.799705505	3.877989006	1.8316858	0.175928557	0.177694961	0	1.752914201	3.877989006	7.329868223	0.006781803	0.241495207	0	2.773290476	3.919193426	16.94217012	0.0000385	0.000181428	1	-0.23490588	3.919193426	0.096087703	0.756576039	0.370920852	0	3.008196357	3.919193426	18.60407572	0.0000161	0.00030545	1	-1.082345911	3.919193426	3.643103197	0.056301902	0.036412986	1
ENSMUSG00000052544	St6galnac3	protein_coding	3	153198266;153206617;153225702;153411462;153508877;153720926;153725045	153205591;153206725;153225783;153411871;153509742;153720996;153725174	-;-;-;-;-;-;-	8994	0.492703023	3.211255342	0.576476505	0.447696742	0.312053971	0	-1.258904549	3.211255342	4.344295516	0.037133127	0.059832972	0	1.751607572	3.211255342	7.228608213	0.007175081	0.249409792	0	2.423654568	3.264899053	14.11208804	0.000172233	0.000660391	1	-0.518568741	3.264899053	0.442754637	0.505795897	0.283007175	0	2.942223309	3.264899053	18.15330433	0.0000204	0.000365533	1	-1.462319575	3.264899053	7.781772134	0.0052776	0.004887452	1
ENSMUSG00000041936	Agrn	protein_coding	4	156165290;156166911;156167282;156167777;156168733;156169220;156169546;156169770;156170066;156170315;156170579;156170801;156171402;156171788;156172075;156172562;156172768;156173003;156173785;156174177;156174356;156174571;156174856;156175100;156176219;156176404;156176634;156176956;156177223;156178429;156178783;156179098;156179393;156185088;156185551;156195244;156197214	156166653;156167014;156167506;156168569;156169095;156169336;156169557;156169881;156170230;156170411;156170713;156171030;156171617;156171980;156172422;156172681;156172882;156173730;156174090;156174282;156174480;156174714;156175020;156175216;156176324;156176552;156176834;156177150;156177441;156178635;156179007;156179322;156179608;156185135;156186107;156195505;156197488	-;-;-;-;-;-;-;-;-;-;-;-;-;-;-;-;-;-;-;-;-;-;-;-;-;-;-;-;-;-;-;-;-;-;-;-;-	9285	0.821139957	4.073793525	3.684681394	0.054914462	0.076651663	0	-0.92979746	4.073793525	4.530704664	0.033291907	0.055417992	0	1.750937417	4.073793525	14.19243933	0.000165032	0.024879284	1	1.273990476	4.10568968	14.97260688	0.000109083	0.000447732	1	-2.519906646	4.10568968	36.29464793	0.0000000017	0.000000015	1	3.793897122	4.10568968	86.53971321	1.37E-20	2.95E-18	1	0.039884656	4.10568968	0.017789693	0.893894438	0.323605549	0
ENSMUSG00000022659	Gcsam	protein_coding	16	45610380;45613024;45615951;45616890;45618818;45619824	45610560;45613089;45616007;45616936;45618846;45622867	+;+;+;+;+;+	3424	1.617360072	2.087230115	1.583697766	0.208228863	0.19066953	0	-0.128708196	2.087230115	0.013674871	0.906907914	0.485046766	0	1.746068268	2.087230115	2.986183731	0.083977864	0.669506925	0	-2.609285165	2.022830382	58.73448199	0.000000000000018	0.000000000000471	1	-1.17934122	2.022830382	14.23936729	0.000160968	0.000426351	1	-1.429943945	2.022830382	16.88727388	0.0000397	0.000619661	1	8.264707164	2.022830382	190.5249723	2.44E-43	4.77E-42	1
ENSMUSG00000021575	Ahrr	protein_coding	13	74211118;74215372;74215743;74216067;74222901;74224765;74229888;74257472;74260634;74261373;74277628;74283037;74292231	74214665;74215510;74215804;74220737;74223034;74224894;74229977;74257569;74260672;74261428;74277809;74283109;74292331	-;-;-;-;-;-;-;-;-;-;-;-;-	9323	3.309515192	2.10356008	20.97954108	0.00000464	0.0000441	1	1.566400401	2.10356008	5.029554179	0.024918312	0.044548918	1	1.743114791	2.10356008	8.030800913	0.00459885	0.200781123	0	1.564267313	2.170216576	7.270949631	0.007007874	0.01390986	1	0.041034788	2.170216576	0.004638213	0.945702507	0.422898627	0	1.523232525	2.170216576	6.802106823	0.009105037	0.031363262	1	6.011154187	2.170216576	77.42673087	1.38E-18	9.89E-18	1
ENSMUSG00000024420	Zfp521	protein_coding	18	13687013;13715141;13717616;13817238;13843782;13938962;13971364;13972501	13689024;13715256;13717747;13817322;13847134;13939141;13971404;13972733	-;-;-;-;-;-;-;-	6152	-1.635573619	3.651561451	2.97916956	0.084342537	0.103337679	0	-3.374902552	3.651561451	13.52209384	0.000235771	0.00123569	1	1.739328933	3.651561451	4.654367227	0.030974647	0.467954935	0	2.396451668	3.690280033	12.18731574	0.000481156	0.001539881	1	0.408596095	3.690280033	0.246422096	0.619605734	0.324926836	0	1.987855572	3.690280033	8.6360314	0.003295786	0.015612772	1	-3.835268284	3.690280033	53.41873254	0.00000000000027	0.0000000000013	1
ENSMUSG00000021886	Gpr65	protein_coding	12	98268635;98274656	98268714;98276624	+;+	2049	0.059901876	4.088729066	0.021455064	0.883546051	0.455909762	0	-1.677466804	4.088729066	14.25587007	0.000159562	0.000893974	1	1.73736868	4.088729066	13.31747624	0.000262944	0.031817597	1	1.453554343	4.127717813	7.736765449	0.005410764	0.011278963	1	-5.788162047	4.127717813	12.96131792	0.000317993	0.000771014	1	7.241716389	4.127717813	33.41944869	0.00000000743	0.00000041	1	-0.926118001	4.127717813	18.63593753	0.0000158	0.0000274	1
ENSMUSG00000041842	Fhdc1	protein_coding	3	84442198;84448750;84451370;84453517;84454787;84454988;84456995;84457186;84464272;84465422;84474140;84478950;84479349;84480368	84446530;84448914;84451487;84453763;84454894;84455058;84457095;84457271;84464374;84465483;84474777;84478982;84479491;84480429	-;-;-;-;-;-;-;-;-;-;-;-;-;-	6270	-2.114530273	3.977870769	4.326667967	0.037519625	0.058061974	0	-3.84990811	3.977870769	18.29006862	0.000019	0.000154974	1	1.735377837	3.977870769	4.23562474	0.039584053	0.515304696	0	1.664236397	4.008998531	8.303003812	0.003957956	0.008747122	1	-0.887202813	4.008998531	1.770556182	0.183313262	0.139490575	0	2.55143921	4.008998531	16.32674269	0.0000533	0.000750081	1	-5.368246981	4.008998531	80.60259238	2.76E-19	2.05E-18	1
ENSMUSG00000042817	Flt3	protein_coding	5	147330741;147332890;147334368;147334819;147341213;147344494;147348013;147349565;147350636;147354609;147354799;147355006;147356195;147356844;147357948;147362557;147366919;147369190;147369432;147370457;147372589;147375643;147376868;147383385;147400220	147331305;147332995;147334467;147334930;147341335;147344627;147348095;147349718;147350746;147354713;147354931;147355112;147356373;147356952;147358051;147365075;147367087;147369343;147369571;147370584;147372718;147375758;147377070;147383506;147400489	-;-;-;-;-;-;-;-;-;-;-;-;-;-;-;-;-;-;-;-;-;-;-;-;-	6176	-0.211695175	3.386867093	0.045445937	0.831186156	0.441687718	0	-1.942530114	3.386867093	6.092439624	0.013576151	0.028493977	1	1.730834939	3.386867093	3.862255515	0.049383898	0.557761785	0	2.420825194	3.429604082	12.88273177	0.000331628	0.001133845	1	-0.598847645	3.429604082	0.628632605	0.427857327	0.252821814	0	3.019672839	3.429604082	17.81462197	0.0000244	0.000419795	1	-3.6052898	3.429604082	31.31501222	0.0000000219	0.00000006	1
ENSMUSG00000056870	Gulp1	protein_coding	1	44551511;44552597;44553162;44689144;44708617;44744474;44754343;44766014;44773271;44773640;44774053;44780968;44788448;44790696;44794950	44551872;44552703;44553307;44689215;44708678;44744545;44754441;44766151;44773387;44773663;44774145;44781106;44788874;44790706;44796838	+;+;+;+;+;+;+;+;+;+;+;+;+;+;+	3758	-0.407822132	2.404945136	0.892104371	0.34490768	0.266138836	0	-2.127332341	2.404945136	23.31788282	0.00000137	0.0000169	1	1.719510209	2.404945136	14.07270738	0.000175877	0.024953196	1	1.416917242	2.475639374	7.234929287	0.007149863	0.014111736	1	-1.000226812	2.475639374	1.715023237	0.190334926	0.143220733	0	2.417144054	2.475639374	14.42505963	0.000145849	0.001573396	1	-1.434151457	2.475639374	29.13466521	0.0000000675	0.000000174	1
ENSMUSG00000052914	Cyp2j6	protein_coding	4	96516138;96523703;96525839;96529385;96531632;96535446;96535996;96545699;96553242	96518205;96523841;96526026;96529523;96531808;96535606;96536145;96545861;96553661	-;-;-;-;-;-;-;-;-	3605	-0.801382436	2.764463495	0.658801217	0.416983478	0.298937805	0	-2.517706946	2.764463495	9.794083545	0.001750742	0.005965624	1	1.716324509	2.764463495	3.716328415	0.053882732	0.57001439	0	2.194398649	2.82165478	11.29775984	0.000776007	0.00229391	1	-0.896645291	2.82165478	0.94981209	0.329767133	0.210937963	0	3.091043941	2.82165478	16.80813958	0.0000414	0.000637341	1	-4.010102883	2.82165478	64.67066541	0.000000000000000885	0.00000000000000517	1
ENSMUSG00000087598	Zfp111	protein_coding	7	24193947;24203370;24204320;24208029;24210511	24200042;24203583;24207115;24208149;24211443	-;-;-;-;-	10160	-0.257566176	3.005110941	0.160348947	0.688835453	0.398510061	0	-1.969631725	3.005110941	10.42058361	0.001246185	0.004549993	1	1.71206555	3.005110941	8.196871379	0.004196269	0.195296435	0	2.013041042	3.051790228	12.55671215	0.000394786	0.001306797	1	-0.198092887	3.051790228	0.101521476	0.750011387	0.36904614	0	2.211133929	3.051790228	14.28988569	0.000156705	0.001660323	1	-2.076284154	3.051790228	16.80395044	0.0000414	0.0000658	1
ENSMUSG00000052949	Rnf157	protein_coding	11	116336353;116340338;116344195;116345907;116347033;116347342;116347856;116349334;116349960;116352652;116354636;116355445;116357368;116358936;116359243;116359458;116359813;116360254;116362285;116387358;116396189;116402841;116412697	116338830;116340378;116344305;116345955;116347098;116347511;116347967;116349442;116350198;116354477;116354795;116355516;116358716;116359081;116359309;116359505;116360012;116360400;116362373;116387405;116396307;116404395;116413032	-;-;-;-;-;-;-;-;-;-;-;-;-;-;-;-;-;-;-;-;-;-;-	9537	1.534408534	4.185579572	7.849250856	0.005084177	0.013131034	1	-0.17446891	4.185579572	0.115735698	0.733706296	0.43457995	0	1.708877445	4.185579572	9.33340526	0.002250138	0.13811235	0	2.661842795	4.224062981	19.5346301	0.00000988	0.0000567	1	-0.631069476	4.224062981	0.796869039	0.372031127	0.229399385	0	3.29291227	4.224062981	25.92036861	0.000000356	0.0000137	1	0.118452116	4.224062981	0.056290545	0.812457974	0.302490006	0
ENSMUSG00000051236	Msrb3	protein_coding	10	120781096;120791402;120821384;120825108;120849976;120850382;120851984;120871035;120898833	120784238;120791499;120821500;120825136;120850053;120850468;120852092;120871152;120899101	-;-;-;-;-;-;-;-;-	4048	1.702366417	0.600625282	8.706031312	0.003171589	0.009277438	1	-0.004449868	0.600625282	0.0000662	0.993510306	0.507985091	0	1.706816285	0.600625282	8.679309285	0.003218429	0.166929521	0	2.368387024	0.687674903	7.891886832	0.004965703	0.010533216	1	-0.429876505	0.687674903	0.177702597	0.673355072	0.344167184	0	2.798263529	0.687674903	9.687608788	0.001855148	0.01036786	1	1.11644269	0.687674903	2.686196411	0.101221176	0.059503905	0
ENSMUSG00000030022	Adamts9	protein_coding	6	92772699;92777393;92786846;92793010;92795924;92796150;92796351;92796989;92797979;92807015;92816470;92823347;92845594;92851950;92857886;92859766;92860100;92863327;92869935;92872288;92872790;92879844;92880620;92880836;92887341;92887686;92889882;92890109;92894241;92901375;92903688;92905154;92908477;92908698;92909689;92909906;92912623;92926231;92937247;92942047;92943041	92774576;92777487;92786950;92793574;92796057;92796244;92796445;92797121;92798173;92807185;92816643;92823514;92849468;92854632;92858143;92859933;92860204;92863446;92870099;92872452;92873000;92879970;92880749;92881002;92887436;92887803;92890018;92890290;92894386;92901479;92903829;92905300;92908582;92908738;92909804;92909989;92912912;92926570;92937409;92942447;92943492	-;-;-;-;-;-;-;-;-;-;-;-;-;-;-;-;-;-;-;-;-;-;-;-;-;-;-;-;-;-;-;-;-;-;-;-;-;-;-;-;-	15048	2.31613943	1.245505001	19.57164532	0.00000969	0.000083	1	0.612471576	1.245505001	1.401869513	0.236410804	0.217470836	0	1.703667855	1.245505001	11.11664387	0.000855565	0.073448808	0	2.40847654	1.263647446	11.1382731	0.000845646	0.002454116	1	0.072795666	1.263647446	0.009676495	0.921639147	0.416539744	0	2.335680875	1.263647446	10.40032456	0.001259932	0.007787078	1	2.191968713	1.263647446	10.10676746	0.001477258	0.001608826	1
ENSMUSG00000004044	Ptrf	protein_coding	11	100956733;100964407;100969990	100959325;100964502;100970887	-;-;-	3587	1.29581295	2.431495985	3.30016977	0.069272723	0.090191576	0	-0.404676581	2.431495985	0.394782702	0.529796063	0.35845306	0	1.700489531	2.431495985	7.472330149	0.006265441	0.231741062	0	-1.16472603	2.359724149	12.26121093	0.000462471	0.001491708	1	-1.361528885	2.359724149	16.29709601	0.0000541	0.000166155	1	0.196802855	2.359724149	0.332877393	0.563969667	0.403864206	0	4.45154195	2.359724149	104.0814092	1.94E-24	1.86E-23	1
ENSMUSG00000025932	Eya1	protein_coding	1	14168954;14179480;14183157;14183381;14184349;14184626;14207926;14208895;14229493;14231413;14252428;14253020;14270705;14274065;14274534;14283121;14301204;14309646	14170996;14179580;14183278;14183495;14184509;14184684;14208101;14208984;14229576;14231552;14252614;14253102;14270842;14274210;14274603;14283198;14304628;14310235	-;-;-;-;-;-;-;-;-;-;-;-;-;-;-;-;-;-	7808	-0.616023693	3.010247458	0.708701361	0.399875266	0.291853525	0	-2.312617355	3.010247458	11.79022951	0.000595424	0.00257915	1	1.696593662	3.010247458	6.31983554	0.01193947	0.320037135	0	1.909911529	3.059226952	9.852977689	0.001695571	0.004350656	1	-0.525232209	3.059226952	0.560004856	0.454258286	0.263516228	0	2.435143738	3.059226952	14.12244288	0.000171288	0.001767945	1	-2.797015102	3.059226952	26.83819168	0.000000221	0.000000532	1
ENSMUSG00000036030	Prtg	protein_coding	9	72806874;72809455;72842695;72844858;72847909;72848314;72849752;72851481;72854956;72856775;72858761;72890777;72891809;72892228;72893824;72904705;72906148;72907701;72910627;72911904	72807532;72809757;72842839;72844991;72848046;72848472;72849911;72851728;72855120;72857080;72858949;72890872;72891995;72892355;72893994;72904887;72906268;72907863;72910741;72917291	+;+;+;+;+;+;+;+;+;+;+;+;+;+;+;+;+;+;+;+	9158	-2.337794778	3.300243259	5.830391389	0.015751619	0.030666447	1	-4.02158261	3.300243259	17.98601842	0.0000223	0.00017771	1	1.683787832	3.300243259	4.682949581	0.030463399	0.4678271	0	1.662628484	3.339351601	6.996868783	0.008165242	0.01569532	1	-0.298053049	3.339351601	0.194259128	0.659395173	0.33915502	0	1.960681533	3.339351601	9.148141826	0.002489708	0.012716441	1	-4.601534332	3.339351601	51.24355615	0.000000000000816	0.00000000000378	1
ENSMUSG00000006360	Crip1	protein_coding	12	113146316;113148705;113149422;113152012	113146562;113148735;113149555;113153879	+;+;+;+	2280	0.2593177	3.299764338	0.232980329	0.629322711	0.378403233	0	-1.416024722	3.299764338	7.14488232	0.007517821	0.018167842	1	1.675342422	3.299764338	8.632569197	0.003302055	0.166929521	0	2.624450335	3.354956404	20.04747636	0.00000755	0.0000444	1	-0.326132916	3.354956404	0.1250451	0.723625808	0.360361289	0	2.950583251	3.354956404	20.89854691	0.00000484	0.000117972	1	-1.355235617	3.354956404	28.46500753	0.0000000954	0.000000241	1
ENSMUSG00000020102	Slc16a7	protein_coding	10	125226464;125230592;125233442;125294595;125301957;125308714;125328335	125228289;125231404;125233585;125294844;125302081;125308816;125328963	-;-;-;-;-;-;-	3890	0.815883208	2.195194192	1.178587557	0.277643728	0.231128191	0	-0.857468251	2.195194192	1.505248008	0.219865632	0.207466869	0	1.673351459	2.195194192	4.660142359	0.030870632	0.467954935	0	2.414101248	2.278445618	9.146873639	0.002491434	0.006007183	1	-1.140192246	2.278445618	1.119472365	0.290032096	0.193510698	0	3.554293494	2.278445618	14.78219253	0.00012067	0.001385755	1	-0.967546987	2.278445618	2.466021655	0.11633204	0.066669655	0
ENSMUSG00000026896	Ifih1	protein_coding	2	62595798;62598179;62598786;62601390;62603420;62605441;62606181;62606973;62608250;62610441;62611710;62617261;62623393;62629453;62633488;62639330;62645478	62598088;62598269;62598976;62601551;62603569;62605700;62606456;62607096;62609301;62610658;62611920;62617484;62623497;62629600;62635202;62639498;62646255	-;-;-;-;-;-;-;-;-;-;-;-;-;-;-;-;-	8165	1.608901579	4.469666299	18.2522875	0.0000193	0.000148399	1	-0.061898132	4.469666299	0.030825096	0.860631166	0.471773192	0	1.670799711	4.469666299	19.85980642	0.00000833	0.004072333	1	2.758215128	4.491996981	95.82696265	1.25E-22	7.3E-21	1	0.096169813	4.491996981	0.09772179	0.754580895	0.370244861	0	2.662045314	4.491996981	88.08585288	6.27E-21	1.44E-18	1	0.251880427	4.491996981	1.122713285	0.289334963	0.138995912	0
ENSMUSG00000062545	Tlr12	protein_coding	4	128615443	128618619	-	3177	-0.26110767	2.608042579	0.115336909	0.734148076	0.413174659	0	-1.931879297	2.608042579	7.779151835	0.005285261	0.01392598	1	1.670771626	2.608042579	5.904951147	0.015098384	0.34891427	0	3.049552654	2.670251863	20.23575486	0.00000685	0.0000409	1	0.898499143	2.670251863	1.069533365	0.301050871	0.198483779	0	2.151053511	2.670251863	11.74569929	0.00060984	0.004471741	1	-2.2750387	2.670251863	31.99165194	0.0000000155	0.0000000435	1
ENSMUSG00000034413	Neurl1b	protein_coding	17	26414829;26431787;26438667;26441078;26441551	26414995;26432332;26439359;26441203;26446349	+;+;+;+;+	6331	0.552800654	2.932795995	0.729528982	0.393035906	0.288848903	0	-1.114235479	2.932795995	3.322271424	0.068347338	0.092502221	0	1.667036133	2.932795995	6.23903665	0.012496443	0.324691723	0	2.333873172	2.9972255	10.7161899	0.001062021	0.002970701	1	-0.911694081	2.9972255	0.898397353	0.343211803	0.216981661	0	3.245567253	2.9972255	16.00959741	0.000063	0.000846638	1	-1.164881829	2.9972255	4.847325826	0.027689028	0.020057577	1
ENSMUSG00000027956	Tmem144	protein_coding	3	79812564;79817017;79821258;79822631;79825279;79826823;79827615;79832062;79833908;79836234;79839138;79841547;79842388;79842771;79851994;79852694	79814146;79817070;79821355;79822750;79825397;79826899;79827696;79832142;79834007;79836356;79839306;79841838;79842679;79842912;79852068;79852773	-;-;-;-;-;-;-;-;-;-;-;-;-;-;-;-	3487	0.965973619	0.719486415	2.800662697	0.094225354	0.111208332	0	-0.694066561	0.719486415	1.488120093	0.222508367	0.208762129	0	1.66004018	0.719486415	7.779680546	0.005283714	0.216585455	0	1.98086565	0.785710863	7.105001438	0.007686916	0.014918933	1	-0.994663661	0.785710863	1.215370586	0.270271093	0.18410231	0	2.975529311	0.785710863	12.91904388	0.000325256	0.002810464	1	-0.065797687	0.785710863	0.011114014	0.916040148	0.329017703	0
ENSMUSG00000020176	Grb10	protein_coding	11	11930508;11934199;11936718;11937001;11937807;11938410;11943882;11944816;11945495;11945964;11946224;11946687;11949600;11954744;11967532;11970423;11987596;12025838;12026662;12027903;12037192;12038541	11933609;11934292;11936805;11937067;11937923;11938616;11943980;11944926;11945632;11946032;11946330;11946802;11951659;11956024;11967685;11970642;11987674;12026324;12026732;12027971;12037401;12038683	-;-;-;-;-;-;-;-;-;-;-;-;-;-;-;-;-;-;-;-;-;-	9089	3.995590471	1.636297688	21.76500425	0.00000308	0.0000316	1	2.33903855	1.636297688	7.595663754	0.005850885	0.015091835	1	1.656551921	1.636297688	5.528368229	0.018710547	0.376151735	0	2.215652828	1.671903589	16.63502502	0.0000453	0.000209905	1	0.356528012	1.671903589	0.393434819	0.530499418	0.292951038	0	1.859124816	1.671903589	11.97691214	0.000538638	0.004071232	1	10.53030665	1.671903589	119.6960929	7.37E-28	8.19E-27	1
ENSMUSG00000068551	Zfp467	protein_coding	6	48427697;48434150;48436613;48441776;48441947;48442625;48442764;48443412;48443981;48444971;48445353	48427879;48434231;48439454;48441831;48442060;48442738;48442902;48443487;48444036;48445090;48445825	-;-;-;-;-;-;-;-;-;-;-	4255	0.769521904	2.443274566	1.241644515	0.265154351	0.224196413	0	-0.884925743	2.443274566	1.850803086	0.17369002	0.176120164	0	1.654447647	2.443274566	5.158111787	0.023138039	0.410016242	0	1.970590632	2.520104724	7.432073197	0.006407148	0.012952332	1	-2.03675278	2.520104724	4.217632969	0.040005933	0.043548477	1	4.007343413	2.520104724	19.76205254	0.00000877	0.000189234	1	-0.884535962	2.520104724	2.15761925	0.141864343	0.078605123	0
ENSMUSG00000032109	Nlrx1	protein_coding	9	44252713;44253992;44255431;44256332;44262232;44263629;44264703;44265164;44265744;44267980;44268304;44268501	44253539;44254243;44255517;44256927;44263053;44264248;44264791;44265233;44265865;44268187;44268491;44268599	-;-;-;-;-;-;-;-;-;-;-;-	3980	0.455045334	1.727037666	0.654529929	0.418497752	0.299623765	0	-1.19909937	1.727037666	4.674502887	0.030613562	0.051883653	0	1.654144703	1.727037666	8.206354338	0.004174394	0.194992622	0	2.02218424	1.800973041	9.251795329	0.002352647	0.00573394	1	-0.486076246	1.800973041	0.378929348	0.538176789	0.295855838	0	2.508260486	1.800973041	12.4315202	0.000422148	0.003415562	1	-0.890143155	1.800973041	2.735746258	0.098125654	0.057913105	0
ENSMUSG00000027692	Tnik	protein_coding	3	28263214;28358991;28409431;28493967;28505753;28532888;28538278;28541968;28549541;28554928;28557039;28564075;28570867;28577369;28594022;28594907;28596072;28604176;28607138;28611863;28620935;28623011;28625199;28629872;28638388;28646597;28649143;28650027;28651783;28654167;28661687;28663919;28665680;28666089;28666846	28264866;28360786;28409549;28494134;28505878;28532998;28540092;28542098;28549644;28554982;28557117;28564250;28570933;28577573;28594132;28594993;28596260;28604340;28607377;28611969;28621098;28623108;28625222;28630615;28638517;28646761;28649254;28650197;28651926;28654301;28661787;28664068;28665945;28666449;28675858	+;+;+;+;+;+;+;+;+;+;+;+;+;+;+;+;+;+;+;+;+;+;+;+;+;+;+;+;+;+;+;+;+;+;+	19282	0.84809813	5.279928332	2.208660805	0.137237761	0.14479488	0	-0.801684227	5.279928332	2.205516306	0.137517845	0.150097454	0	1.649782357	5.279928332	7.7357326	0.005413859	0.216585455	0	1.915480717	5.299516291	9.230032508	0.002380774	0.005789543	1	-1.253582245	5.299516291	3.422640125	0.064308091	0.063248488	0	3.169062961	5.299516291	21.46750486	0.0000036	0.0000927	1	-0.682116405	5.299516291	1.36134731	0.243304117	0.121336216	0
ENSMUSG00000027784	Ppm1l	protein_coding	3	69316861;69497213;69542432;69548979;69552828	69317965;69497974;69542576;69549487;69560802	+;+;+;+;+	10496	1.110611419	4.307337364	3.937926612	0.04720893	0.068594143	0	-0.537322812	4.307337364	1.056899235	0.303923465	0.255067134	0	1.64793423	4.307337364	8.238308479	0.004101534	0.193725898	0	2.500355611	4.343804477	18.05697527	0.0000214	0.000110231	1	-0.971259414	4.343804477	1.486438584	0.222769857	0.160527377	0	3.471615025	4.343804477	26.74787704	0.000000232	0.00000932	1	-0.446026372	4.343804477	1.025955893	0.311110408	0.14747753	0
ENSMUSG00000017830	Dhx58	protein_coding	11	100694884;100696115;100696976;100698156;100698409;100699206;100701224;100701550;100702148;100702760;100703494;100703901;100704171	100695342;100696620;100697166;100698317;100698558;100699459;100701415;100701676;100702318;100703347;100703695;100704069;100704271	-;-;-;-;-;-;-;-;-;-;-;-;-	3272	1.846531663	3.368913278	13.13656487	0.000289588	0.001381542	1	0.210096761	3.368913278	0.216570612	0.641665456	0.401314976	0	1.636434902	3.368913278	11.18970762	0.000822523	0.072573697	0	3.499898066	3.36945394	110.7209444	6.81E-26	5.17E-24	1	0.812520028	3.36945394	5.589081214	0.018072773	0.022993047	1	2.687378038	3.36945394	71.67485874	0.0000000000000000254	0.00000000000000376	1	-0.16474511	3.36945394	0.339209286	0.560285993	0.230654988	0
ENSMUSG00000027332	Ivd	protein_coding	2	118861954;118869435;118869731;118871378;118872182;118872303;118872767;118873168;118874307;118875707;118876316;118876433;118877661;118877875;118880453	118862167;118869524;118870397;118871547;118872277;118872407;118872978;118873304;118874761;118875799;118876409;118876969;118877765;118877947;118882909	+;+;+;+;+;+;+;+;+;+;+;+;+;+;+	5505	1.124230467	4.225965632	3.440355057	0.063622019	0.084961081	0	-0.507025244	4.225965632	0.804615655	0.369716938	0.288097237	0	1.63125571	4.225965632	7.560883282	0.005964875	0.226573939	0	3.594533417	4.262781335	28.61687083	0.0000000882	0.000000851	1	1.093420115	4.262781335	1.771626	0.183180977	0.139408235	0	2.501113302	4.262781335	16.63227271	0.0000454	0.000674429	1	-0.674985191	4.262781335	2.329204696	0.126966731	0.071624649	0
ENSMUSG00000062866	Phactr2	protein_coding	10	13207717;13224784;13232539;13234150;13239910;13245411;13247002;13253342;13255310;13257577;13261692;13261766;13266973;13291795;13324064;13381403;13388695;13474056	13214273;13224860;13232676;13234211;13239965;13245567;13247195;13253879;13255321;13257816;13261703;13261924;13267053;13291962;13324289;13383796;13388970;13474396	-;-;-;-;-;-;-;-;-;-;-;-;-;-;-;-;-;-	11688	0.711884352	3.970094005	1.176059153	0.278159736	0.231373799	0	-0.911954534	3.970094005	2.158047312	0.141824821	0.153375974	0	1.623838885	3.970094005	5.981530874	0.014456449	0.344656302	0	1.987628875	4.008523671	6.431182599	0.011213389	0.020295752	1	-0.740111887	4.008523671	0.817750716	0.365838626	0.226691528	0	2.727740762	4.008523671	10.98556848	0.000918241	0.006133093	1	-0.811839416	4.008523671	1.249236845	0.263698286	0.129310616	0
ENSMUSG00000027562	Car2	protein_coding	3	14886273;14886428;14887834;14895022;14895535;14896700;14897914;14899971	14886371;14886786;14888566;14895140;14895627;14896762;14898069;14900770	+;+;+;+;+;+;+;+	2422	-0.716285188	6.663091728	0.923582291	0.336536134	0.262061821	0	-2.339274026	6.663091728	12.42203033	0.000424299	0.001983199	1	1.622988839	6.663091728	5.616910907	0.017787975	0.366298378	0	3.25536719	6.670420685	23.9738997	0.000000977	0.00000726	1	0.936590387	6.670420685	0.885586948	0.346676012	0.218563547	0	2.318776803	6.670420685	14.76479364	0.000121788	0.001394103	1	-2.928351509	6.670420685	342.3279543	1.99E-76	8.4E-75	1
ENSMUSG00000056602	Fry	protein_coding	5	150118645;150196466;150257542;150295388;150310270;150326131;150340353;150345553;150345851;150346046;150354474;150358799;150358990;150361115;150369469;150370127;150372522;150378809;150380798;150381616;150385985;150388773;150390636;150393978;150394988;150395743;150398198;150399199;150399532;150400793;150401600;150403442;150404943;150405250;150409709;150414504;150416188;150418462;150422710;150426201…	150118811;150196735;150260338;150295684;150310469;150326184;150340492;150345643;150345930;150349005;150354642;150358891;150359088;150361216;150369572;150370235;150372608;150378980;150380930;150381723;150386243;150388955;150390858;150394237;150395177;150395867;150398255;150399290;150399704;150400953;150402323;150403596;150405042;150405421;150413688;150414650;150416356;150418552;150422792;150426351…	+;+;+;+;+;+;+;+;+;+;+;+;+;+;+;+;+;+;+;+;+;+;+;+;+;+;+;+;+;+;+;+;+;+;+;+;+;+;+;+;+;+;+;+;+;+;+;+;+;+;+;+;+;+;+;+;+;+;+;+;+;+;+;+;+	29729	0.007551594	4.505047355	0.000446573	0.983140136	0.483601006	0	-1.615142609	4.505047355	18.93020967	0.0000136	0.000116565	1	1.622694203	4.505047355	19.26631681	0.0000114	0.004815174	1	1.226831312	4.52068951	11.53900195	0.000681512	0.002069347	1	-0.785378394	4.52068951	4.431500762	0.035281472	0.039390614	1	2.012209705	4.52068951	28.65070534	0.0000000867	0.00000393	1	-1.12055652	4.52068951	10.32781121	0.001310405	0.001450412	1
ENSMUSG00000038740	Mvb12b	protein_coding	2	33729953;33752309;33754990;33785311;33802745;33825048;33827682;33834537;33840159;33873614;33874338;33886786;33887320	33733531;33752368;33755045;33788759;33802839;33825170;33827811;33834633;33840266;33873847;33874460;33886845;33887946	-;-;-;-;-;-;-;-;-;-;-;-;-	8741	1.912267686	4.907998349	10.24776682	0.001368502	0.004760969	1	0.289754176	4.907998349	0.283621974	0.594337014	0.3845172	0	1.622513509	4.907998349	7.526814813	0.006078729	0.228501849	0	3.673799853	4.935248584	27.63874006	0.000000146	0.00000135	1	0.608331407	4.935248584	0.503576595	0.477932799	0.272124192	0	3.065468447	4.935248584	20.65257839	0.00000551	0.000130249	1	0.242071403	4.935248584	0.23824243	0.625478416	0.250318549	0
ENSMUSG00000025813	Homer2	protein_coding	7	81600481;81611306;81612261;81614183;81618576;81623567;81636361;81649552;81688282;81692816;81706759;81707420	81610441;81611386;81612371;81614499;81618905;81624344;81636492;81649710;81688589;81692965;81706944;81707527	-;-;-;-;-;-;-;-;-;-;-;-	12621	0.374382309	4.035676166	0.577117551	0.447444372	0.311974081	0	-1.24761154	4.035676166	6.485456606	0.01087606	0.024065871	1	1.621993849	4.035676166	10.77714253	0.001027612	0.082396423	0	1.953723921	4.07208322	12.8269011	0.000341671	0.001162301	1	-0.117554323	4.07208322	0.039065699	0.843318563	0.396075153	0	2.071278244	4.07208322	13.76855763	0.000206768	0.002013707	1	-0.904241589	4.07208322	3.727016062	0.053538958	0.034944726	1
ENSMUSG00000054889	Dsp	protein_coding	13	38151328;38164764;38167516;38168606;38172779;38173818;38175068;38176396;38177187;38178367;38179048;38181098;38182202;38183115;38183946;38185096;38185573;38186595;38187741;38188450;38189546;38190395;38191361;38194696	38151794;38164866;38167664;38168780;38172907;38173868;38175229;38176500;38177282;38178559;38179200;38181252;38182328;38183316;38184172;38185262;38185711;38186788;38187903;38188533;38189653;38190493;38193655;38198577	+;+;+;+;+;+;+;+;+;+;+;+;+;+;+;+;+;+;+;+;+;+;+;+	9625	0.633810383	1.192365419	0.617472329	0.431988138	0.305582564	0	-0.987550348	1.192365419	1.93070639	0.164681183	0.169925164	0	1.621360731	1.192365419	3.663783338	0.055607228	0.578622593	0	2.148010003	1.215604795	8.388641131	0.003775731	0.008415981	1	-1.524159042	1.215604795	3.252665905	0.071307391	0.068777244	0	3.672169044	1.215604795	19.32363755	0.000011	0.0002277	1	-2.052913581	1.215604795	8.454671669	0.00364107	0.003540462	1
ENSMUSG00000004032	Gstm5	protein_coding	3	107895821;107896247;107896626;107897238;107897462;107897967;107898166;107898451	107895998;107896536;107896690;107897369;107897562;107898062;107898345;107898686	+;+;+;+;+;+;+;+	1278	2.943111143	2.679420592	23.92416592	0.000001	0.000012	1	1.327042921	2.679420592	4.845417936	0.027719674	0.04828249	1	1.616068221	2.679420592	9.067550686	0.002601853	0.150263606	0	2.296385077	2.767932444	9.741303677	0.001801731	0.004573994	1	-0.9601951	2.767932444	0.84672183	0.357481373	0.223040641	0	3.256580176	2.767932444	14.60623636	0.000132475	0.001478409	1	3.210499622	2.767932444	34.16440034	0.00000000506	0.0000000153	1
ENSMUSG00000020395	Itk	protein_coding	11	46325150;46331835;46334875;46335078;46336349;46338105;46340653;46341107;46342398;46344478;46347871;46353877;46355725;46360281;46363103;46365976;46367831;46389273	46327528;46331992;46334993;46335142;46336565;46338276;46340727;46341237;46342480;46344847;46347925;46353942;46355876;46360321;46363925;46366075;46367935;46389515	-;-;-;-;-;-;-;-;-;-;-;-;-;-;-;-;-;-	5354	2.003105841	1.096135102	21.25610421	0.00000402	0.000039	1	0.393121476	1.096135102	0.812663651	0.367333912	0.286919755	0	1.609984365	1.096135102	14.63030426	0.000130794	0.022764586	1	1.399122787	1.127880763	5.926342531	0.014916169	0.025633277	1	0.064193304	1.127880763	0.01132732	0.915241283	0.414813858	0	1.334929483	1.127880763	5.311171488	0.021189104	0.055576376	0	2.540403821	1.127880763	20.91893303	0.00000479	0.0000092	1
ENSMUSG00000069874	Irgm2	protein_coding	11	58199618;58215008;58216956;58219464	58199779;58215170;58217001;58222782	+;+;+;+	3690	1.648704238	4.132778891	19.32894983	0.000011	0.0000925	1	0.039906346	4.132778891	0.012237112	0.911916514	0.486490209	0	1.608797892	4.132778891	17.13601729	0.0000348	0.010526297	1	2.380794806	4.129760238	95.59365206	1.41E-22	8.15E-21	1	-0.651672719	4.129760238	6.379482737	0.011544707	0.016072098	1	3.032467525	4.129760238	140.1390184	2.48E-32	1.96E-29	1	0.515843463	4.129760238	5.203516737	0.02254124	0.016855128	1
ENSMUSG00000042810	Krba1	protein_coding	6	48395586;48401114;48403378;48403991;48405234;48406297;48406834;48407673;48408529;48409170;48409718;48411642;48412274;48413078;48413336;48414490;48415576	48400684;48403010;48403497;48404140;48405389;48406431;48407007;48407822;48408726;48409343;48409894;48411794;48412426;48413272;48414151;48414600;48419781	+;+;+;+;+;+;+;+;+;+;+;+;+;+;+;+;+	14064	0.380539195	2.600370713	0.552138295	0.457445302	0.315631434	0	-1.227969505	2.600370713	5.235168759	0.022134661	0.040706034	1	1.6085087	2.600370713	10.06422049	0.001511765	0.107306235	0	-0.442722523	2.601768744	0.678145337	0.410226103	0.302390208	0	-2.622338832	2.601768744	19.87861912	0.00000825	0.0000324	1	2.179616309	2.601768744	13.95918262	0.000186823	0.001886214	1	1.613155306	2.601768744	8.776200193	0.003051863	0.003033459	1
ENSMUSG00000033436	Armcx2	protein_coding	X	134804145;134807454;134808919	134807327;134808499;134809221	-;-;-	4532	0.443549995	3.09899098	1.812591617	0.178197654	0.172423472	0	-1.162895978	3.09899098	11.99074115	0.000534655	0.002381742	1	1.606445972	3.09899098	22.01283487	0.00000271	0.001847176	1	1.26183202	3.166547005	3.37900036	0.066032094	0.081481794	0	-4.932952085	3.166547005	7.205690581	0.007267278	0.010992043	1	6.194784105	3.166547005	16.99590356	0.0000375	0.000596687	1	0.232240655	3.166547005	1.347912265	0.245643429	0.122304375	0
ENSMUSG00000030107	Usp18	protein_coding	6	121245906;121252317;121253762;121255264;121261055;121261367;121262102;121262659;121268546;121269098;121270472	121246062;121252571;121253858;121255760;121261134;121261513;121262194;121263177;121268677;121269464;121270917	+;+;+;+;+;+;+;+;+;+;+	2790	3.536368512	4.806282585	131.14332	2.3E-30	7.43E-28	1	1.938268416	4.806282585	44.94598084	0.0000000000203	0.000000000832	1	1.598100096	4.806282585	30.78064531	0.0000000289	0.0000459	1	4.176165903	4.794489973	211.163873	7.65E-48	2.59E-45	1	1.751715277	4.794489973	41.13779803	0.000000000142	0.00000000153	1	2.424450626	4.794489973	86.04318658	1.76E-20	3.69E-18	1	2.742717573	4.794489973	104.9970577	1.22E-24	1.18E-23	1
ENSMUSG00000030257	Srgap3	protein_coding	6	112717971;112727213;112729649;112731329;112735834;112738883;112739319;112741361;112746892;112749362;112750381;112754571;112757154;112759749;112766564;112771367;112773598;112775499;112777020;112780873;112795420;112816591;112829439;112946430	112723201;112727540;112729798;112731509;112735913;112739110;112739424;112741495;112746969;112749422;112750411;112754673;112757430;112759776;112766952;112771564;112773699;112775720;112777148;112781058;112795835;112816753;112829631;112947266	-;-;-;-;-;-;-;-;-;-;-;-;-;-;-;-;-;-;-;-;-;-;-;-	9852	1.418062963	3.287504045	7.323797317	0.006804748	0.01640158	1	-0.175687952	3.287504045	0.123672895	0.725084582	0.431934216	0	1.593750915	3.287504045	8.864129174	0.00290829	0.16048606	0	2.363232205	3.341347625	15.17778297	0.0000978	0.000405559	1	-0.620445756	3.341347625	0.84529331	0.357887256	0.223180945	0	2.983677962	3.341347625	21.45642243	0.00000362	0.0000927	1	0.232291332	3.341347625	0.19404457	0.659571461	0.260372019	0
ENSMUSG00000020032	Nuak1	protein_coding	10	84370905;84378092;84380747;84392256;84393992;84409616;84440115	84375387;84378224;84380866;84392388;84394143;84409736;84440597	-;-;-;-;-;-;-	5625	0.887805082	3.456524837	1.248136882	0.263908621	0.223533895	0	-0.702834443	3.456524837	0.940793716	0.332073802	0.268947059	0	1.590639525	3.456524837	4.209151635	0.040206441	0.518821144	0	3.02598788	3.508647099	11.41218115	0.000729641	0.002185042	1	0.381283248	3.508647099	0.150257963	0.698288962	0.351909921	0	2.644704632	3.508647099	8.995922038	0.002705827	0.013519642	1	-1.149425992	3.508647099	2.464218641	0.116465606	0.06671329	0
ENSMUSG00000068205	Macrod2	protein_coding	2	140395309;140400862;140418817;140419905;140452579;140509879;140596066;140645433;140706202;140825052;141024025;141147627;141515204;141555676;141724624;141810590;142176594;142210100;142217578;142234270;142256521;142261093;142296519;142317881;142318415;142374231;142384321;142389832	140395721;140400978;140418914;140422954;140452686;140510135;140596114;140645744;140706455;140825872;141024141;141147910;141515325;141555852;141724654;141810663;142176675;142210144;142217661;142234375;142256631;142261161;142296596;142317955;142318507;142374308;142384388;142392966	+;+;+;+;+;+;+;+;+;+;+;+;+;+;+;+;+;+;+;+;+;+;+;+;+;+;+;+	10308	-0.267433398	1.101198161	0.174247103	0.67636453	0.393661002	0	-1.855677349	1.101198161	8.898662612	0.002853796	0.008664227	1	1.588243951	1.101198161	6.308128159	0.012018566	0.32076535	0	1.263101187	1.080642146	2.987799876	0.083894081	0.097553943	0	-1.060045167	1.080642146	1.881687157	0.170142515	0.13182459	0	2.323146355	1.080642146	8.958279046	0.00276215	0.013714439	1	-1.843881788	1.080642146	6.54046668	0.010544768	0.008813002	1
ENSMUSG00000020658	Efr3b	protein_coding	12	3962554;3967103;3968527;3969565;3970976;3971766;3973608;3975336;3976715;3977119;3977913;3980142;3980451;3981654;3981970;3982855;3983384;3984534;3985430;3992906;3999590;4000880;4038704	3966547;3967152;3968633;3969613;3971067;3971893;3973675;3975467;3976876;3977194;3978085;3980193;3980562;3981815;3982105;3982933;3983518;3984683;3985551;3993056;3999717;4000956;4038915	-;-;-;-;-;-;-;-;-;-;-;-;-;-;-;-;-;-;-;-;-;-;-	6547	0.527620417	1.066013311	0.555174246	0.456211173	0.315240929	0	-1.056770749	1.066013311	2.687032147	0.101168089	0.122046343	0	1.584391166	1.066013311	5.40793414	0.020045425	0.387653364	0	2.682255364	1.094158276	14.13415807	0.000170225	0.00065343	1	0.135615991	1.094158276	0.030888548	0.860489267	0.40044247	0	2.546639373	1.094158276	12.65885449	0.000373791	0.00311274	1	-1.638327229	1.094158276	6.862926537	0.00880023	0.007578752	1
ENSMUSG00000021559	Dapk1	protein_coding	13	60601947;60602211;60602425;60696231;60716678;60718014;60718302;60718437;60719610;60720111;60721774;60723020;60725297;60725816;60726562;60728428;60729377;60730825;60736244;60740055;60748101;60749193;60751131;60752214;60754109;60757349;60760635	60602110;60602259;60602596;60696452;60716816;60718143;60718350;60718463;60719762;60720156;60721863;60723112;60725416;60725914;60726660;60728526;60729574;60731022;60736342;60740132;60748323;60749381;60751328;60752352;60754229;60757537;60763185	+;+;+;+;+;+;+;+;+;+;+;+;+;+;+;+;+;+;+;+;+;+;+;+;+;+;+	5934	1.024569483	4.507678097	4.184273517	0.040800696	0.061848294	0	-0.55610913	4.507678097	1.297761725	0.254622475	0.227757861	0	1.580678614	4.507678097	9.346993533	0.002233516	0.13811235	0	1.933306955	4.540771211	10.48880004	0.001201003	0.003289007	1	-1.268069125	4.540771211	2.756796607	0.096841975	0.0870946	0	3.20137608	4.540771211	21.50316738	0.00000353	0.0000915	1	0.027271018	4.540771211	0.003224023	0.954720063	0.338272192	0
ENSMUSG00000037826	Ppm1k	protein_coding	6	57506502;57513597;57514974;57515593;57522749;57524737;57534435;57535280	57510849;57514076;57515118;57515758;57522849;57525254;57534509;57535468	-;-;-;-;-;-;-;-	6022	-0.354771464	2.309121892	0.21141956	0.645657036	0.383965322	0	-1.935434745	2.309121892	7.922933392	0.004881207	0.013159733	1	1.58066328	2.309121892	5.226745623	0.022242111	0.403302573	0	2.472225855	2.367769847	16.06866639	0.0000611	0.000269915	1	0.147036534	2.367769847	0.041788997	0.83802251	0.394731317	0	2.325189321	2.367769847	13.92192992	0.000190562	0.001902948	1	-2.675749087	2.367769847	27.8354954	0.000000132	0.000000328	1
ENSMUSG00000024070	Prkd3	protein_coding	17	78949405;78952677;78954474;78956522;78957142;78959032;78961111;78962527;78966175;78968040;78969619;78972276;78974735;78975375;78981774;78983526;78985215;79008260;79008622;79010127;79020685	78952030;78952762;78954741;78956620;78957303;78959138;78961183;78962579;78966451;78968117;78971840;78972586;78974812;78975567;78981931;78983657;78985448;79008505;79008688;79013541;79020816	-;-;-;-;-;-;-;-;-;-;-;-;-;-;-;-;-;-;-;-;-	11017	0.749612192	5.877114696	2.444980491	0.117901351	0.130506901	0	-0.828769462	5.877114696	3.617232499	0.057183924	0.081986736	0	1.578381655	5.877114696	10.92962449	0.000946387	0.07859065	0	2.306249141	5.890162307	56.95369097	0.0000000000000446	0.00000000000111	1	-0.499791134	5.890162307	1.912741592	0.166659036	0.129803043	0	2.806040275	5.890162307	74.19636494	7.07E-18	0.00000000000000109	1	-1.207425503	5.890162307	22.99381473	0.00000163	0.00000339	1
ENSMUSG00000026556	Vangl2	protein_coding	1	172000960;172006090;172007911;172008507;172008799;172009441;172012828;172013083;172022477;172026591;172026998;172028365	172004862;172006321;172008046;172008643;172009029;172010048;172012948;172013345;172022586;172026711;172028045;172028444	-;-;-;-;-;-;-;-;-;-;-;-	6990	0.875149433	2.698216263	2.255945376	0.133102149	0.141972691	0	-0.6903362	2.698216263	1.56218865	0.211345047	0.201908663	0	1.565485633	2.698216263	6.945008339	0.008405345	0.26760478	0	2.235494914	2.765637564	11.42755967	0.000723627	0.002171844	1	-0.679500474	2.765637564	0.745690508	0.387844081	0.236157483	0	2.914995389	2.765637564	16.57059027	0.0000469	0.000686689	1	-0.587934705	2.765637564	1.163355737	0.280770676	0.135690619	0
ENSMUSG00000005339	Fcer1a	protein_coding	1	173221284;173222539;173225300;173226727;173227127	173221659;173222793;173225557;173226747;173227214	-;-;-;-;-	998	-1.559602097	8.74623242	4.949578522	0.02609703	0.04473697	1	-3.120321797	8.74623242	21.06681575	0.00000444	0.000045	1	1.560719701	8.74623242	5.312097974	0.021177839	0.402808692	0	1.693560657	8.747982351	7.8753992	0.005011181	0.010614778	1	-0.229815657	8.747982351	0.075242881	0.783850736	0.37959204	0	1.923376313	8.747982351	8.578626953	0.003401318	0.015974526	1	-3.408918022	8.747982351	246.9495994	1.2E-55	3.15E-54	1
ENSMUSG00000000409	Lck	protein_coding	4	129548344;129551505;129551717;129551948;129555476;129555853;129556288;129556644;129556863;129557365;129557626;129558081;129573515	129549000;129551636;129551870;129552024;129555848;129556231;129556459;129556747;129557132;129557455;129557707;129558391;129573641	-;-;-;-;-;-;-;-;-;-;-;-;-	2929	0.740908533	1.898802195	3.740665767	0.053103282	0.074960072	0	-0.818136524	1.898802195	4.622983324	0.031546325	0.053115721	0	1.559045057	1.898802195	15.5574708	0.00008	0.016401388	1	1.565762346	1.934668287	15.72552637	0.0000732	0.000315521	1	-1.039535057	1.934668287	4.912400913	0.026664553	0.031368532	1	2.605297403	1.934668287	35.03456448	0.00000000324	0.000000194	1	-0.179347958	1.934668287	0.272927518	0.601374695	0.243294194	0
ENSMUSG00000047953	Gp5	protein_coding	16	30307686;30310755	30309856;30310779	-;-	2196	-2.494860767	2.837750438	47.59633965	0.00000000000524	0.000000000235	1	-4.053788531	2.837750438	92.13706899	8.09E-22	1.47E-19	1	1.558927764	2.837750438	14.06333211	0.000176756	0.024953196	1	-2.424465818	2.881351778	42.22485995	0.0000000000814	0.00000000133	1	-2.637478399	2.881351778	45.08856111	0.0000000000188	0.000000000237	1	0.213012582	2.881351778	0.183773615	0.668150113	0.4423901	0	-2.607784734	2.881351778	96.62975722	8.36E-23	7.37E-22	1
ENSMUSG00000029468	P2rx7	protein_coding	5	122643911;122647349;122650424;122652727;122654161;122654979;122657012;122658708;122663577;122664545;122666144;122670438;122673355;122673666;122676662;122680807;122691253	122644198;122647794;122650539;122652895;122654229;122655262;122657084;122658804;122663657;122664674;122666280;122670528;122673420;122673815;122676763;122684297;122691432	+;+;+;+;+;+;+;+;+;+;+;+;+;+;+;+;+	5970	1.735614949	2.079650538	12.09216902	0.00050634	0.002171447	1	0.181636206	2.079650538	0.144167452	0.704172655	0.42459507	0	1.553978743	2.079650538	9.09811587	0.002558729	0.148447846	0	2.554088456	2.079898881	27.75862175	0.000000137	0.00000127	1	-0.596275869	2.079898881	1.304586594	0.253377126	0.175652964	0	3.150364325	2.079898881	38.13874893	0.000000000659	0.0000000462	1	0.484341549	2.079898881	1.202313652	0.272859744	0.132660137	0
ENSMUSG00000023927	Satb1	protein_coding	17	51736187;51742047;51742646;51767892;51775206;51782612;51785529;51802330;51803431;51804314;51805197;51807080;51811768;51820776;51822732;51824641;51831807;51832470;51833163	51740413;51742266;51742849;51768047;51775418;51783066;51785640;51802436;51803554;51804440;51805373;51810919;51815004;51821091;51822842;51829497;51832019;51832672;51833290	-;-;-;-;-;-;-;-;-;-;-;-;-;-;-;-;-;-;-	19027	1.640930113	2.422091076	9.963340409	0.001596881	0.005423844	1	0.09653054	2.422091076	0.036860869	0.847748592	0.468192847	0	1.544399573	2.422091076	8.648547883	0.003273221	0.166929521	0	2.483218873	2.488941757	15.530152	0.0000812	0.000343941	1	-0.302689872	2.488941757	0.191822007	0.661404483	0.33988923	0	2.785908744	2.488941757	18.20290085	0.0000199	0.000358848	1	0.640433472	2.488941757	1.375307282	0.240902108	0.120385769	0
ENSMUSG00000053931	Cnn3	protein_coding	3	121426497;121427282;121449766;121451005;121451883;121454947;121457082	121426828;121427487;121450358;121451520;121451999;121455093;121458207	+;+;+;+;+;+;+	3037	0.894543698	4.321785983	2.035162814	0.153697726	0.155995331	0	-0.645984287	4.321785983	1.217549738	0.269842053	0.236428284	0	1.540527985	4.321785983	5.654663255	0.017409017	0.363203996	0	2.567245698	4.358756851	16.71041316	0.0000435	0.000202175	1	-1.907245759	4.358756851	2.199328939	0.138070833	0.113265815	0	4.474491457	4.358756851	25.88046051	0.000000363	0.0000139	1	-0.584029406	4.358756851	6.037249871	0.014007088	0.011261366	1
ENSMUSG00000026069	Il1rl1	protein_coding	1	40429570;40436589;40439627;40440628;40441292;40442306;40442599;40444334;40446087;40446530;40450075;40451693;40461766	40429630;40436646;40439856;40440828;40441502;40442480;40442761;40444402;40446228;40448148;40450221;40451860;40465415	+;+;+;+;+;+;+;+;+;+;+;+;+	6894	3.144455073	3.134111068	47.93262387	0.00000000000441	0.000000000199	1	1.609542001	3.134111068	12.63533104	0.000378524	0.001800893	1	1.534913072	3.134111068	14.35495018	0.000151381	0.024042272	1	2.564488921	3.203277149	21.15976324	0.00000423	0.0000265	1	0.226967471	3.203277149	0.118256045	0.730933701	0.362679418	0	2.33752145	3.203277149	17.54414504	0.0000281	0.000469174	1	3.470745746	3.203277149	56.7796204	0.0000000000000487	0.00000000000025	1
ENSMUSG00000041444	Arhgap32	protein_coding	9	32116136;32129570;32151922;32152668;32153040;32170090;32181842;32186329;32187634;32189984;32207448;32208184;32224249;32224592;32239262;32245152;32245918;32250642;32254067;32255174;32256713;32258902	32116251;32129678;32152013;32152709;32153124;32170176;32181979;32186421;32187756;32190061;32207649;32208363;32224587;32224652;32239411;32245254;32249464;32250787;32254138;32256058;32257698;32268446	+;+;+;+;+;+;+;+;+;+;+;+;+;+;+;+;+;+;+;+;+;+	17179	-1.519317177	4.397687836	2.064369903	0.150777238	0.154293699	0	-3.052545379	4.397687836	11.89866929	0.000561741	0.002470041	1	1.533228202	4.397687836	2.946052015	0.086087628	0.675472519	0	2.073922747	4.42164646	12.11093704	0.000501269	0.001596688	1	-0.47243824	4.42164646	0.564130442	0.452600795	0.262897131	0	2.546360987	4.42164646	16.90582505	0.0000393	0.000616035	1	-5.463358776	4.42164646	70.08107685	0.0000000000000000569	0.000000000000000371	1
ENSMUSG00000041817	Fam169a	protein_coding	13	97067287;97071643;97091818;97093591;97094062;97097540;97106954;97110023;97111296;97113639;97114109;97118375;97122692;97126496	97067322;97071711;97091952;97093690;97094147;97097711;97107133;97110151;97111402;97113678;97114259;97118531;97122892;97129521	+;+;+;+;+;+;+;+;+;+;+;+;+;+	4589	1.129092177	1.685963182	7.421490185	0.006444942	0.015698593	1	-0.401996484	1.685963182	0.971849866	0.324219261	0.265070089	0	1.531088661	1.685963182	14.42708718	0.000145692	0.023566312	1	-0.076747573	1.645777122	0.041736649	0.83812259	0.467456405	0	-0.986148179	1.645777122	6.269160941	0.012285731	0.016873697	1	0.909400606	1.645777122	5.29703697	0.021361733	0.055855872	0	2.426551289	1.645777122	37.22734794	0.00000000105	0.00000000352	1
ENSMUSG00000037375	Hhat	protein_coding	1	192496711;192512828;192543148;192552939;192594887;192627446;192654960;192661456;192686950;192687587;192693799;192716957;192726120;192727284;192736411;192736960;192741510;192748881;192759671;192770980	192496848;192513975;192543261;192553083;192595088;192630244;192657604;192661491;192687040;192687706;192693949;192717128;192726353;192727478;192736493;192737280;192741623;192748948;192759800;192771223	-;-;-;-;-;-;-;-;-;-;-;-;-;-;-;-;-;-;-;-	9150	1.00272129	1.949238499	3.561895111	0.059120207	0.080755047	0	-0.525611471	1.949238499	1.05698951	0.303902813	0.255067134	0	1.528332761	1.949238499	8.126047931	0.004363376	0.197655129	0	2.2042475	2.011138954	12.15705369	0.000489026	0.001562846	1	-0.295202362	2.011138954	0.181263075	0.670290013	0.343244529	0	2.499449862	2.011138954	14.55154995	0.000136376	0.001512189	1	-0.240189081	2.011138954	0.19180896	0.661415281	0.260988141	0
ENSMUSG00000053175	Bcl3	protein_coding	7	19808462;19809142;19809496;19811057;19811320;19811495;19812405;19815965;19820047;19822075;19822437	19809056;19809259;19809663;19811134;19811408;19811889;19812833;19815996;19820200;19822157;19822770	-;-;-;-;-;-;-;-;-;-;-	2475	1.11084706	2.524394641	3.970044923	0.046316537	0.067651834	0	-0.41571054	2.524394641	0.616334272	0.432412764	0.317645182	0	1.526557599	2.524394641	7.241002426	0.007125719	0.248725859	0	3.00668787	2.602779296	17.84032956	0.000024	0.000121356	1	-0.077852384	2.602779296	0.005865162	0.938954211	0.421107699	0	3.084540255	2.602779296	17.07604796	0.0000359	0.000583781	1	-0.262663129	2.602779296	0.374010993	0.54082601	0.224714548	0
ENSMUSG00000074793	Hspa12b	protein_coding	2	131127280;131134063;131135795;131136940;131138429;131138981;131139405;131140899;131141832;131142650;131142853;131143622;131144566	131127514;131134122;131135892;131137336;131138615;131139085;131139521;131141073;131141918;131142754;131143111;131143725;131146321	+;+;+;+;+;+;+;+;+;+;+;+;+	3685	1.336345427	0.360815074	9.631625994	0.001912552	0.006239738	1	-0.189459796	0.360815074	0.191304029	0.661833495	0.409469227	0	1.525805223	0.360815074	13.32036709	0.000262539	0.031817597	1	-0.071599202	0.296865873	0.033589965	0.854581736	0.472442016	0	-0.663994139	0.296865873	2.55525741	0.109927909	0.096014873	0	0.592394936	0.296865873	1.994197017	0.157902735	0.196619006	0	2.862163526	0.296865873	43.02126241	0.0000000000541	0.00000000021	1
ENSMUSG00000028807	Zbtb8a	protein_coding	4	129353628;129357705;129359898;129369229;129377740	129354504;129357874;129360700;129369322;129378116	-;-;-;-;-	2321	0.16003299	1.621349029	0.059108006	0.807911368	0.434404212	0	-1.360666085	1.621349029	3.876100776	0.048978182	0.073504389	0	1.520699075	1.621349029	4.532461461	0.033257749	0.485952633	0	3.136327836	1.703003214	13.85903215	0.000197047	0.000734281	1	0.949771435	1.703003214	0.768869995	0.380566856	0.233098709	0	2.1865564	1.703003214	7.924099512	0.004878062	0.020478655	1	-1.571879003	1.703003214	10.50808814	0.001188532	0.001330059	1
ENSMUSG00000030145	Zfp248	protein_coding	6	118427319;118432857;118433305;118451314;118453099;118454286;118454677	118430394;118432946;118433431;118451362;118453887;118454341;118455528	-;-;-;-;-;-;-	5039	0.920885416	1.650725502	2.804314757	0.094011004	0.11102594	0	-0.593585074	1.650725502	1.288295317	0.25636234	0.228809293	0	1.51447049	1.650725502	7.506765442	0.006146766	0.230377806	0	2.808774977	1.732574933	20.18692109	0.00000702	0.0000418	1	0.239162344	1.732574933	0.092489536	0.761035767	0.372224792	0	2.569612634	1.732574933	16.77577026	0.0000421	0.000644123	1	-0.603805372	1.732574933	1.91328126	0.166599226	0.089367283	0
ENSMUSG00000018899	Irf1	protein_coding	11	53770014;53770477;53771284;53772839;53773153;53773926;53774062;53774346;53775054;53775918;53776313;53777372	53770278;53770809;53771375;53772938;53773832;53773975;53774194;53774468;53775103;53776053;53777323;53778374	+;+;+;+;+;+;+;+;+;+;+;+	3976	1.343809962	5.515518192	14.6964906	0.000126281	0.000702168	1	-0.166725399	5.515518192	0.255273476	0.613386096	0.390860737	0	1.510535361	5.515518192	18.25003578	0.0000194	0.007032427	1	2.3184454	5.519109666	84.82431722	3.26E-20	1.57E-18	1	-0.254515361	5.519109666	1.034705447	0.30905605	0.201808338	0	2.572960761	5.519109666	101.0131608	9.14E-24	2.96E-21	1	0.043295645	5.519109666	0.033887579	0.853946151	0.313555696	0
ENSMUSG00000056592	Zfp658	protein_coding	7	43562256;43564614;43567268;43567645;43572589	43562421;43564843;43567394;43567743;43575461	+;+;+;+;+	3495	1.280400629	1.332836791	5.218413228	0.022348935	0.039854431	1	-0.225885947	1.332836791	0.169594249	0.680472663	0.41658183	0	1.506286576	1.332836791	7.080323167	0.007793495	0.259045253	0	2.419390987	1.419377376	10.7168987	0.001061615	0.002970701	1	-0.065833673	1.419377376	0.005875948	0.938898219	0.421107699	0	2.485224659	1.419377376	10.74060546	0.0010481	0.006753371	1	0.279021406	1.419377376	0.222303967	0.637289991	0.253792921	0
ENSMUSG00000022508	Bcl6	protein_coding	16	23965052;23967694;23968307;23972245;23974813;23977515;23978551;23988575	23966268;23968197;23971599;23973219;23975034;23977686;23978589;23988852	-;-;-;-;-;-;-;-	6700	0.212038497	2.678396107	0.1028399	0.748447897	0.417647344	0	-1.293620188	2.678396107	4.120370023	0.04236981	0.066027444	0	1.505658685	2.678396107	4.547056327	0.032975392	0.484919758	0	1.726028858	2.746161669	5.761084302	0.016384957	0.027618955	1	-1.643529337	2.746161669	3.060765153	0.080203893	0.075398692	0	3.369558195	2.746161669	15.29569734	0.0000919	0.001134334	1	-1.583800452	2.746161669	6.891464166	0.00866083	0.007476859	1
ENSMUSG00000079057	Cyp4v3	protein_coding	8	45269671;45270652;45272316;45273476;45275408;45276042;45276250;45276975;45277968;45282727;45283211;45286926;45289020;45294074;45294742;45304946;45308380;45308657;45310183;45315535;45317667;45320091;45320527;45321703;45328113;45332765	45270093;45270791;45272411;45273651;45275576;45276154;45276412;45277084;45278127;45282836;45283370;45287032;45289182;45294132;45295032;45307108;45308559;45308791;45310285;45315720;45317793;45320160;45320717;45321788;45328225;45333216	-;-;-;-;-;-;-;-;-;-;-;-;-;-;-;-;-;-;-;-;-;-;-;-;-;-	6246	-0.217344917	3.610945189	0.110012846	0.740129512	0.415335929	0	-1.72114766	3.610945189	8.040070581	0.004575375	0.012520516	1	1.503802743	3.610945189	5.878992946	0.015322583	0.34916711	0	1.687598231	3.652639587	6.628900004	0.010033721	0.018540568	1	-0.585956719	3.652639587	0.681741424	0.408987715	0.244986434	0	2.27355495	3.652639587	10.90349798	0.000959828	0.006327757	1	-2.012872959	3.652639587	11.03578501	0.000893698	0.001034903	1
ENSMUSG00000074738	B930041F14Rik	protein_coding	4	155694342	155696481	+	2140	2.441991273	2.214234284	9.556014223	0.001992954	0.006458106	1	0.939337047	2.214234284	1.777495008	0.182457226	0.182132954	0	1.502654226	2.214234284	3.875623435	0.048992111	0.55662942	0	7.371651417	2.31402533	28.2308456	0.000000108	0.00000103	1	4.20631337	2.31402533	4.380933943	0.036343079	0.0403193	1	3.165338048	2.31402533	13.34877006	0.000258592	0.002391138	1	0.595970472	2.31402533	1.32305445	0.250044607	0.123946843	0
ENSMUSG00000025277	Abhd6	protein_coding	14	8002902;8002966;8028237;8039748;8041119;8042694;8045468;8049574;8049808;8055471	8002963;8003104;8028389;8039904;8041232;8042826;8045625;8049628;8049908;8056555	+;+;+;+;+;+;+;+;+;+	2157	0.596090614	2.160407459	0.989418932	0.319884434	0.253253296	0	-0.902748908	2.160407459	2.531584723	0.111588097	0.13023442	0	1.498839521	2.160407459	5.850464104	0.015572944	0.35043186	0	2.380823536	2.24512372	13.27816779	0.000268515	0.000949998	1	-0.94529244	2.24512372	0.899194568	0.342997769	0.216878572	0	3.326115976	2.24512372	18.66269466	0.0000156	0.00029779	1	-0.951390355	2.24512372	5.75973829	0.016397514	0.012891359	1
ENSMUSG00000000386	Mx1	protein_coding	16	97447035;97450368;97451475;97451599;97451962;97452189;97452444;97452763;97454025;97455090;97455489;97456222;97457300;97458070;97458680;97459110;97460756;97462699	97448372;97450625;97451551;97451746;97452099;97452252;97452497;97452851;97454223;97455228;97455643;97456359;97457492;97458173;97458732;97459208;97460946;97462907	-;-;-;-;-;-;-;-;-;-;-;-;-;-;-;-;-;-	3646	7.68683205	4.272194922	78.94313248	6.39E-19	0.0000000000000000841	1	6.192491754	4.272194922	47.74160802	0.00000000000486	0.000000000237	1	1.494340296	4.272194922	3.520121962	0.060627986	0.598607756	0	7.601047435	4.23709497	209.3957919	1.86E-47	5.99E-45	1	2.79790118	4.23709497	32.01984586	0.0000000153	0.000000111	1	4.803146255	4.23709497	118.8750909	1.12E-27	4.96E-25	1	10.07142725	4.23709497	150.1133292	1.64E-34	2.47E-33	1
ENSMUSG00000047409	Ctdspl	protein_coding	9	118926453;118929867;119011235;119020012;119026937;119030196;119033001;119037361;119040524	118926940;118929932;119011389;119020044;119027038;119030252;119033628;119037546;119043998	+;+;+;+;+;+;+;+;+	5190	0.597491941	4.276246314	1.106045603	0.292943165	0.238931619	0	-0.896449131	4.276246314	2.772257726	0.095910795	0.117577075	0	1.493941072	4.276246314	6.375392223	0.011571347	0.313648978	0	1.985346207	4.312965748	12.24174314	0.000467322	0.00150201	1	-1.705363947	4.312965748	3.607919063	0.057505032	0.05797075	0	3.690710154	4.312965748	25.35092653	0.000000478	0.0000174	1	-0.866794171	4.312965748	5.461914747	0.019435338	0.014841297	1
ENSMUSG00000026131	Dst	protein_coding	1	33908225;33908999;33968703;34005880;34006126;34011813;34086242;34089292;34113933;34116118;34117432;34121568;34135090;34152202;34152413;34154513;34156599;34156781;34160330;34160620;34161004;34161924;34166180;34166939;34167276;34167611;34167823;34169164;34169750;34170360;34171116;34172183;34173002;34174115;34174697;34177796;34184016;34185962;34186819;34187972;34193392;34194005;34194515;34195828;341…	33908452;33909033;33968903;34006008;34006398;34011915;34086303;34089428;34114022;34116195;34119153;34122392;34137136;34152314;34152519;34154632;34156694;34156908;34160496;34160713;34161158;34165401;34166305;34167091;34167430;34167737;34168006;34169321;34169928;34170498;34171309;34172345;34173085;34174222;34174795;34183904;34184144;34186050;34186951;34193263;34193541;34194220;34194664;34196061;341…	+;+;+;+;+;+;+;+;+;+;+;+;+;+;+;+;+;+;+;+;+;+;+;+;+;+;+;+;+;+;+;+;+;+;+;+;+;+;+;+;+;+;+;+;+;+;+;+;+;+;+;+;+;+;+;+;+;+;+;+;+;+;+;+;+;+;+;+;+;+;+;+;+;+;+;+;+;+;+;+;+;+;+;+;+;+;+;+;+;+;+;+;+;+;+;+;+;+;+;+;+;+;+;+;+	38847	1.186366104	5.623122273	3.606340819	0.057559636	0.079244323	0	-0.301044771	5.623122273	0.281411874	0.595777314	0.385014883	0	1.487410875	5.623122273	5.539436096	0.018592573	0.374923611	0	2.465363639	5.63809545	12.9295931	0.000323428	0.001110352	1	-0.393088519	5.63809545	0.33895583	0.560432558	0.304086263	0	2.858452158	5.63809545	16.61713316	0.0000457	0.000678417	1	-0.679427142	5.63809545	1.128728019	0.288046817	0.138524497	0
ENSMUSG00000063455	D630045J12Rik	protein_coding	6	38123174;38130782;38136834;38137442;38142592;38147120;38148336;38149556;38155130;38158048;38168091;38174148;38177607;38178831;38181314;38183965;38190551;38191676;38194384;38253868	38128575;38130927;38136994;38139469;38142909;38147431;38148559;38149761;38155245;38158244;38168616;38174325;38177755;38178890;38181497;38184092;38190728;38191764;38197089;38254009	-;-;-;-;-;-;-;-;-;-;-;-;-;-;-;-;-;-;-;-	13450	1.176118954	2.783884519	4.543330517	0.033047234	0.052970839	0	-0.304611145	2.783884519	0.319038975	0.572185759	0.375462669	0	1.480730099	2.783884519	6.712215165	0.00957547	0.286262757	0	1.841530148	2.844270177	7.542905584	0.006024681	0.012309288	1	-1.074521156	2.844270177	2.159732958	0.141669309	0.115438071	0	2.916051304	2.844270177	16.17959044	0.0000576	0.000793412	1	0.265883086	2.844270177	0.188364538	0.664281298	0.261715818	0
ENSMUSG00000022468	Endou	protein_coding	15	97711019;97712958;97713781;97714496;97718761;97719514;97720120;97720698;97720838;97726507;97731215	97712169;97713100;97713887;97714609;97718960;97719685;97720260;97720760;97721150;97726629;97731405	-;-;-;-;-;-;-;-;-;-;-	2718	1.063320665	1.404669629	4.524567851	0.033411513	0.053382278	0	-0.414639301	1.404669629	0.759929257	0.383350662	0.294260179	0	1.477959966	1.404669629	8.614545372	0.00333489	0.167476812	0	2.513711379	1.472730066	21.0579321	0.00000446	0.0000278	1	-0.145232783	1.472730066	0.0476927	0.827127919	0.392032633	0	2.658944162	1.472730066	21.79198349	0.00000304	0.000081	1	-0.353403916	1.472730066	0.685409976	0.40773002	0.181870865	0
ENSMUSG00000005672	Kit	protein_coding	5	75574916;75607026;75609270;75610574;75615319;75620847;75622989;75637115;75638965;75640493;75640699;75641083;75641327;75645697;75647748;75648387;75649094;75652550;75652757;75653220;75654414	75575118;75607298;75609551;75610943;75615493;75621036;75623104;75637408;75639158;75640599;75640825;75641214;75641437;75645986;75647836;75648514;75652296;75652661;75652856;75653325;75656722	+;+;+;+;+;+;+;+;+;+;+;+;+;+;+;+;+;+;+;+;+	8911	-1.269648789	6.436050813	1.553885285	0.212562783	0.193545333	0	-2.74736484	6.436050813	10.49797155	0.001195057	0.004403872	1	1.477716051	6.436050813	2.848017313	0.091486699	0.682553925	0	2.14726553	6.444139833	11.3860246	0.000739987	0.002209614	1	-0.378692226	6.444139833	0.271863195	0.602084655	0.318908071	0	2.525957757	6.444139833	14.2645554	0.000158828	0.001677824	1	-4.824060507	6.444139833	60.77935969	0.00000000000000638	0.0000000000000348	1
ENSMUSG00000032657	Fam189b	protein_coding	3	89183143;89184055;89184229;89184630;89184889;89185434;89185734;89186779;89187059;89187934;89188566	89183948;89184208;89184523;89184749;89184996;89185609;89185833;89186848;89187604;89188477;89189295	+;+;+;+;+;+;+;+;+;+;+	3649	1.588859586	3.655391052	6.024793954	0.014106278	0.028362062	1	0.11523458	3.655391052	0.03707902	0.847304252	0.468062508	0	1.473625006	3.655391052	5.189671398	0.022721512	0.404894017	0	3.197624316	3.708120446	16.42090228	0.0000507	0.000230763	1	0.21492374	3.708120446	0.048552877	0.825600783	0.391565247	0	2.982700576	3.708120446	14.2290476	0.000161853	0.001694694	1	0.086132377	3.708120446	0.02294564	0.879598519	0.320346751	0
ENSMUSG00000049307	Fut4	protein_coding	9	14748459	14752122	-	3664	0.90309678	3.046405712	5.317679345	0.021110107	0.038268744	1	-0.569964643	3.046405712	2.092957532	0.147979353	0.157888371	0	1.473061423	3.046405712	13.11401244	0.000293095	0.035131493	1	2.579160132	3.117728459	11.12065118	0.000853718	0.002474354	1	-0.316278641	3.117728459	0.065284786	0.798330089	0.383698203	0	2.895438774	3.117728459	11.47997643	0.0007035	0.004988966	1	0.426401504	3.117728459	2.840696265	0.091904383	0.054809729	0
ENSMUSG00000037762	Slc16a9	protein_coding	10	70245100;70255960;70266979;70274926;70282289;70283874	70245378;70256192;70267235;70275021;70283197;70285968	+;+;+;+;+;+	3869	1.337093638	1.819084844	4.902998955	0.026810097	0.045666156	1	-0.127720595	1.819084844	0.048005169	0.826571512	0.461252056	0	1.464814233	1.819084844	5.7979179	0.016045164	0.353992476	0	2.945233131	1.916289436	14.02932511	0.000179982	0.000683506	1	0.220896485	1.916289436	0.047779744	0.826972729	0.39202326	0	2.724336646	1.916289436	11.88566608	0.000565676	0.004230685	1	0.12483024	1.916289436	0.0562389	0.812542423	0.302497018	0
ENSMUSG00000026821	Ralgds	protein_coding	2	28513125;28533355;28540711;28542290;28543554;28543989;28545010;28545293;28547152;28547534;28548113;28548670;28548955;28549290;28552092	28513560;28533733;28540821;28542950;28543747;28544386;28545225;28545945;28547220;28547620;28548505;28548765;28549156;28550563;28553081	+;+;+;+;+;+;+;+;+;+;+;+;+;+;+	6159	2.80310055	4.063927756	19.25166736	0.0000115	0.0000957	1	1.34029243	4.063927756	5.143894343	0.023328262	0.042403582	1	1.46280812	4.063927756	5.677220107	0.017186577	0.360338307	0	4.718724365	4.110836241	28.87954709	0.000000077	0.000000755	1	1.486374179	4.110836241	1.579174838	0.208879591	0.152993401	0	3.232350186	4.110836241	17.89812625	0.0000233	0.000403727	1	1.413293656	4.110836241	7.375439823	0.006612062	0.005930273	1
ENSMUSG00000031758	Cdyl2	protein_coding	8	116568724;116579168;116583007;116589250;116594962;116623784;116732798	116575287;116579311;116583217;116589422;116595179;116624366;116732991	-;-;-;-;-;-;-	8087	1.462631588	2.753607171	5.103303424	0.023880323	0.041980943	1	0.000148421	2.753607171	0.000000095	0.999754103	0.509205983	0	1.462483167	2.753607171	4.996219098	0.025402753	0.429196924	0	2.646926966	2.824160914	11.91335821	0.000557328	0.001746433	1	-0.249874867	2.824160914	0.086253595	0.768995084	0.374567303	0	2.896801834	2.824160914	13.38794584	0.000253247	0.002353937	1	0.045154209	2.824160914	0.00486055	0.944418397	0.335835299	0
ENSMUSG00000028047	Thbs3	protein_coding	3	89215180;89216681;89218857;89219047;89219213;89219389;89219855;89220152;89220958;89221152;89221334;89221527;89223003;89223631;89223960;89224286;89224577;89225177;89226250;89226526	89215324;89218130;89218883;89219129;89219264;89219537;89219995;89220229;89221110;89221213;89221444;89221634;89223523;89223683;89224153;89224464;89225006;89225557;89226443;89226837	+;+;+;+;+;+;+;+;+;+;+;+;+;+;+;+;+;+;+;+	4823	0.535415948	1.466670965	1.27244201	0.25930906	0.220768669	0	-0.924996909	1.466670965	4.004677187	0.045374185	0.069426109	0	1.460412857	1.466670965	9.918596295	0.001636171	0.113598164	0	1.968389696	1.401603678	16.19647735	0.0000571	0.000254465	1	0.032221817	1.401603678	0.004058863	0.949201773	0.423662103	0	1.936167879	1.401603678	15.45101189	0.0000847	0.001063248	1	-0.811737704	1.401603678	3.067838304	0.079855594	0.048785355	1
ENSMUSG00000026638	Irf6	protein_coding	1	193153111;193156669;193161613;193162602;193165766;193167439;193168503;193169282	193153299;193157392;193161817;193164181;193166868;193167831;193168635;193172023	+;+;+;+;+;+;+;+	7069	1.330538513	1.140440972	11.25686284	0.000793292	0.003093702	1	-0.129673783	1.140440972	0.105179892	0.745699947	0.437882701	0	1.460212295	1.140440972	13.76135918	0.000207562	0.027598459	1	0.697052958	1.025037169	2.108860602	0.146448322	0.147937331	0	-0.262303587	1.025037169	0.284204994	0.593958267	0.316160032	0	0.959356546	1.025037169	3.859997149	0.049450412	0.095597865	0	1.995971517	1.025037169	14.65877896	0.000128833	0.000183699	1
ENSMUSG00000055865	Fam19a3	protein_coding	3	104767406;104772180;104773040;104773821;104774052;104775972;104777177;104781780	104770745;104772304;104773189;104773936;104774140;104776096;104777654;104781840	-;-;-;-;-;-;-;-	4484	3.174670137	4.761445337	6.50125813	0.010779819	0.023246349	1	1.716133615	4.761445337	1.846791004	0.174157081	0.176386108	0	1.458536523	4.761445337	2.155563626	0.142054308	0.773495285	0	1.099669844	4.792226999	9.415243225	0.00215189	0.005307839	1	-0.423292373	4.792226999	1.018822729	0.312798424	0.203517572	0	1.522962217	4.792226999	15.60808558	0.0000779	0.001005952	1	14.35773907	4.792226999	576.3603238	2.32E-127	2.25E-125	1
ENSMUSG00000074364	Ehd2	protein_coding	7	15946977;15952066;15957491;15963380;15963907;15967420	15950792;15952230;15957903;15963477;15964366;15967567	-;-;-;-;-;-	5100	2.136530873	3.111277218	21.30146321	0.00000392	0.0000383	1	0.69315846	3.111277218	2.630212635	0.104847671	0.124986435	0	1.443372414	3.111277218	10.24434402	0.001371043	0.100114178	0	0.63794289	3.026381332	5.587238333	0.018091798	0.029840866	1	0.728541887	3.026381332	7.255763564	0.007067382	0.010737376	1	-0.090598996	3.026381332	0.115415476	0.734060972	0.463672296	0	3.443486137	3.026381332	84.33356057	4.18E-20	3.24E-19	1
ENSMUSG00000028967	Errfi1	protein_coding	4	150853919;150855073;150855468;150865075;150865364;150866316	150854105;150855271;150855814;150865269;150865440;150868892	+;+;+;+;+;+	3582	1.492811436	1.52807703	7.68900798	0.005555816	0.014075024	1	0.05153208	1.52807703	0.008939551	0.924672902	0.489614846	0	1.441279356	1.52807703	6.918820488	0.008529322	0.268907617	0	2.214280185	1.624640381	12.69188003	0.000367247	0.001233774	1	-1.711208936	1.624640381	3.338423797	0.067679413	0.065937035	0	3.925489121	1.624640381	25.18563544	0.000000521	0.0000188	1	0.612116622	1.624640381	1.748733873	0.186035981	0.097735142	0
ENSMUSG00000032128	Robo3	protein_coding	9	37415669;37416697;37417919;37418486;37418840;37420017;37420138;37420888;37421406;37421819;37422530;37423182;37423890;37424327;37424633;37425207;37427026;37427378;37427755;37427990;37429035;37429488;37432842	37416399;37417801;37418070;37418791;37419808;37420059;37420161;37421073;37421577;37422340;37422651;37423348;37424055;37424408;37424838;37425378;37427150;37427505;37427893;37428110;37429192;37430134;37433163	-;-;-;-;-;-;-;-;-;-;-;-;-;-;-;-;-;-;-;-;-;-;-	6765	-0.705370955	4.530683924	0.719646481	0.396259894	0.290473499	0	-2.145527303	4.530683924	7.77515749	0.00529696	0.013945902	1	1.440156348	4.530683924	4.354911209	0.036902383	0.507979714	0	2.922579969	4.555025661	26.15953571	0.000000314	0.00000266	1	1.027834203	4.555025661	2.941098438	0.086351992	0.079690474	0	1.894745766	4.555025661	12.4483994	0.00041835	0.003388684	1	-3.087012579	4.555025661	37.42825686	0.000000000948	0.00000000319	1
ENSMUSG00000060924	Csmd1	protein_coding	8	15892537;15900673;15902115;15903166;15906005;15909130;15910420;15912379;15915308;15917234;15918172;15921034;15921729;15925285;15926477;15929017;15931040;15932463;15944994;15953698;15961392;15984696;15989072;15992594;15998752;15999780;16000481;16002515;16009304;16023739;16028675;16033504;16037190;16058663;16068954;16070267;16071284;16079518;16079913;16081612;16085157;16088170;16092216;16095428;161…	15895876;15900805;15902202;15903278;15906166;15909174;15910599;15912490;15915381;15917407;15918345;15921213;15921905;15925467;15926650;15929205;15931213;15932636;15945178;15953892;15961577;15984884;15989218;15992782;15998865;15999860;16000626;16002692;16009492;16023948;16028791;16033573;16037308;16058767;16069050;16070391;16071487;16079792;16080008;16081725;16085273;16088364;16092403;16095566;161…	-;-;-;-;-;-;-;-;-;-;-;-;-;-;-;-;-;-;-;-;-;-;-;-;-;-;-;-;-;-;-;-;-;-;-;-;-;-;-;-;-;-;-;-;-;-;-;-;-;-;-;-;-;-;-;-;-;-;-;-;-;-;-;-;-;-;-;-;-;-;-;-;-;-	19032	0.030600386	0.940550228	0.001548261	0.968612979	0.479769138	0	-1.405356877	0.940550228	5.398791683	0.020150698	0.03807561	1	1.435957263	0.940550228	4.985974486	0.025553589	0.430029859	0	1.614551841	0.799083278	6.059611385	0.013830812	0.024095143	1	-0.91846222	0.799083278	1.811490787	0.178329499	0.136487482	0	2.533014061	0.799083278	13.43973371	0.000246351	0.002310339	1	-2.085021864	0.799083278	9.312202569	0.002276327	0.002357113	1
ENSMUSG00000068227	Il2rb	protein_coding	15	78480553;78483936;78484923;78485732;78486374;78488125;78490182;78490865;78491762;78493664;78494948	78482183;78484020;78485043;78485897;78486522;78488230;78490263;78490979;78491879;78493756;78495066	-;-;-;-;-;-;-;-;-;-;-	2785	3.418937487	2.366906534	29.81579905	0.0000000475	0.000000822	1	1.98561158	2.366906534	12.22733333	0.000470945	0.002157829	1	1.433325907	2.366906534	6.306647817	0.012028606	0.32076535	0	1.679414443	2.222050111	31.68364193	0.0000000181	0.000000205	1	2.029289507	2.222050111	45.99486108	0.0000000000119	0.000000000154	1	-0.349875064	2.222050111	1.584339601	0.208136715	0.230938664	0	7.333264251	2.222050111	71.78087543	0.000000000000000024	0.000000000000000161	1
ENSMUSG00000039304	Tnfsf10	protein_coding	3	27317028;27325933;27329053;27334064;27335222;27342155	27317290;27326070;27329095;27334168;27339665;27342427	+;+;+;+;+;+	5266	1.91558788	3.577979922	11.2812002	0.000782959	0.003066234	1	0.48236818	3.577979922	0.895993261	0.343858342	0.275054026	0	1.4332197	3.577979922	6.257759252	0.01236505	0.324691723	0	3.340736675	3.626005724	50.49371401	0.0000000000012	0.0000000000249	1	0.231933016	3.626005724	0.175821642	0.674988922	0.344637201	0	3.108803659	3.626005724	43.87784917	0.000000000035	0.000000003	1	-0.075494155	3.626005724	0.04304144	0.835647263	0.308674542	0
ENSMUSG00000068270	Shroom4	protein_coding	X	6399854;6415742;6520793;6577286;6580829;6583192;6590956;6623660;6629101;6632223;6633448	6400261;6415860;6520944;6577596;6580963;6585655;6591017;6624436;6629281;6632492;6637448	+;+;+;+;+;+;+;+;+;+;+	8880	1.036396199	3.164889588	4.432869643	0.035253189	0.055540564	0	-0.395809211	3.164889588	0.68226572	0.408807622	0.306594344	0	1.43220541	3.164889588	8.162105146	0.004277469	0.195495049	0	2.205126833	3.227069299	13.48441905	0.000240553	0.00087094	1	-0.396555344	3.227069299	0.282673428	0.594954288	0.31644179	0	2.601682177	3.227069299	16.40197149	0.0000512	0.000729224	1	0.001922856	3.227069299	0.0000184	0.996580534	0.34769852	0
ENSMUSG00000096188	Cmtm4	protein_coding	8	104348191;104356262;104357698;104395451	104355291;104356360;104357874;104395807	-;-;-;-	7734	0.436460804	3.60334287	0.598068923	0.439315769	0.308938804	0	-0.994823022	3.60334287	3.390204828	0.065584801	0.090065676	0	1.431283826	3.60334287	6.176803663	0.012943589	0.328254475	0	2.027545042	3.651964076	10.55641044	0.001157858	0.003186712	1	-0.570562632	3.651964076	0.567026774	0.451442822	0.262559165	0	2.598107674	3.651964076	14.76920396	0.000121504	0.001393086	1	-1.076414516	3.651964076	4.735284942	0.029549953	0.021238741	1
ENSMUSG00000052534	Pbx1	protein_coding	1	168119364;168153542;168164620;168183530;168184956;168191278;168195748;168203347;168208343;168424442;168431314	168121480;168158824;168164662;168183619;168185068;168191437;168195883;168203537;168209595;168427942;168432270	-;-;-;-;-;-;-;-;-;-;-	13844	-0.413844782	4.620047443	0.368299697	0.543932541	0.349129684	0	-1.838355111	4.620047443	8.960155254	0.002759314	0.008465418	1	1.424510329	4.620047443	5.09788458	0.023955041	0.418623261	0	1.837440107	4.644907525	10.21849192	0.001390395	0.003705526	1	-0.462570616	4.644907525	0.548926966	0.458756467	0.265116273	0	2.300010723	4.644907525	14.650744	0.000129384	0.00145531	1	-2.640736823	4.644907525	24.12713871	0.000000902	0.00000196	1
ENSMUSG00000034709	Ppp1r21	protein_coding	17	88530118;88542845;88545321;88547568;88549494;88549791;88550662;88554850;88555582;88558589;88558777;88562109;88565641;88569080;88572603;88575076;88577138;88578730;88580435;88582415;88583853;88587684	88530318;88543436;88545467;88547669;88549658;88549849;88550756;88554902;88555731;88558690;88558865;88562245;88565790;88569207;88572755;88575284;88577380;88579180;88580551;88582513;88583981;88588367	+;+;+;+;+;+;+;+;+;+;+;+;+;+;+;+;+;+;+;+;+;+	4255	1.540926033	4.195962852	6.069596121	0.01375284	0.027824912	1	0.118723936	4.195962852	0.036379325	0.848734274	0.468377816	0	1.422202097	4.195962852	4.665771312	0.0307696	0.4678271	0	2.259826994	4.237401293	10.66072858	0.001094343	0.003047695	1	-1.565978319	4.237401293	3.346295659	0.067356432	0.065698653	0	3.825805313	4.237401293	22.68334629	0.00000191	0.0000551	1	0.374659547	4.237401293	0.398285179	0.527976193	0.220788303	0
ENSMUSG00000036902	Neto2	protein_coding	8	85636588;85642413;85647716;85663179;85663408;85669534;85670390;85674074;85690835	85641116;85642526;85647944;85663306;85663431;85669782;85670530;85674130;85690973	-;-;-;-;-;-;-;-;-	5610	1.554031345	2.821016139	5.457257012	0.019487215	0.035963529	1	0.137071792	2.821016139	0.046459024	0.829343559	0.462041295	0	1.416959553	2.821016139	4.163412384	0.041306107	0.520794389	0	2.527724278	2.891603061	12.12712638	0.000496936	0.001585128	1	-1.015462008	2.891603061	1.43503871	0.230943875	0.164837899	0	3.543186285	2.891603061	19.66037548	0.00000925	0.000196424	1	0.038209154	2.891603061	0.003767597	0.951055977	0.337362885	0
ENSMUSG00000044468	Fam46c	protein_coding	3	100451628;100451943;100466274;100468057;100489094	100451848;100452076;100466375;100473465;100489324	-;-;-;-;-	6097	0.901908162	3.580360897	2.031459573	0.15407258	0.156179183	0	-0.510443474	3.580360897	0.718846943	0.396522393	0.300706865	0	1.412351637	3.580360897	4.44062403	0.035093418	0.496842207	0	1.870468104	3.633948884	8.664773067	0.003244204	0.007444919	1	-2.038158583	3.633948884	5.476995117	0.019268354	0.024195136	1	3.908626687	3.633948884	24.23581723	0.000000852	0.0000278	1	-0.537655473	3.633948884	1.043552588	0.306996671	0.145963604	0
ENSMUSG00000004633	Chn2	protein_coding	6	54039554;54067729;54097720;54173464;54194026;54195708;54215662;54218524;54220417;54221921;54264858;54267131;54269156;54272490;54286094;54290267;54293038;54295784;54298045;54300073	54040155;54067798;54097786;54173502;54194081;54195872;54215693;54218637;54220702;54222550;54265204;54267260;54269446;54273153;54286178;54290440;54293115;54295921;54298150;54301810	+;+;+;+;+;+;+;+;+;+;+;+;+;+;+;+;+;+;+;+	5812	-0.269514543	4.528323122	0.221519633	0.637884466	0.3812007	0	-1.677818985	4.528323122	5.919322061	0.01497572	0.030565012	1	1.408304442	4.528323122	4.68824569	0.030369639	0.467596935	0	-0.539106791	4.54065894	5.457933007	0.019479677	0.031650961	1	-5.323465436	4.54065894	261.7397672	7.17E-59	2.77E-56	1	4.784358644	4.54065894	209.4792583	1.78E-47	6.35E-44	1	0.399797261	4.54065894	3.190874149	0.074050404	0.04578492	1
ENSMUSG00000039167	Adgrl4	protein_coding	3	151437887;151438274;151439098;151492277;151497827;151498350;151500046;151500309;151501725;151507349;151509203;151510586;151517397;151517741;151521895;151540961;151542681;151543234	151438004;151438350;151439387;151492426;151497976;151498420;151500225;151500512;151501841;151507551;151509379;151510789;151517617;151517807;151522136;151541052;151542849;151545086	+;+;+;+;+;+;+;+;+;+;+;+;+;+;+;+;+;+	4585	-2.35341262	6.880544777	6.579995164	0.010313117	0.022457666	1	-3.761546201	6.880544777	17.42247897	0.0000299	0.000227402	1	1.40813358	6.880544777	3.476415783	0.062249432	0.601455224	0	1.678024076	6.886445813	10.96455251	0.000928714	0.002666549	1	0.05446411	6.886445813	0.007935035	0.929019273	0.418405538	0	1.623559966	6.886445813	9.725973964	0.00181682	0.010213531	1	-4.483262754	6.886445813	144.50436	2.76E-33	3.83E-32	1
ENSMUSG00000030921	Trim30a	protein_coding	7	104409025;104411685;104412215;104416823;104421435;104429121;104430131;104435582;104465010	104411669;104411945;104412623;104416928;104421457;104429351;104430226;104436045;104465193	-;-;-;-;-;-;-;-;-	4419	0.779614628	5.889234581	4.519991229	0.033501003	0.053485512	0	-0.625380517	5.889234581	3.331222831	0.067976318	0.092166643	0	1.404995145	5.889234581	14.91641612	0.000112381	0.020398007	1	2.008449439	5.889876616	78.01869947	1.02E-18	0.0000000000000000428	1	-0.34227201	5.889876616	2.300162194	0.12936049	0.108080409	0	2.350721449	5.889876616	103.0425394	3.28E-24	1.11E-21	1	-0.753421152	5.889876616	12.01566959	0.000527551	0.000652014	1
ENSMUSG00000046879	Irgm1	protein_coding	11	48861968;48865245;48868562;48871094	48865209;48867003;48868780;48871683	-;-;-;-	5810	1.092032434	5.781789101	8.272620615	0.004024737	0.011108068	1	-0.312158966	5.781789101	0.796101366	0.372261559	0.289427028	0	1.404191401	5.781789101	14.69042711	0.000126688	0.02235616	1	2.540430798	5.779767899	176.9510828	2.24E-40	4.89E-38	1	0.335453954	5.779767899	3.191366432	0.074028109	0.070881884	0	2.204976845	5.779767899	136.6223803	1.46E-31	1.04E-28	1	-0.552063937	5.779767899	9.663308492	0.001879848	0.001993581	1
ENSMUSG00000044813	Shb	protein_coding	4	45423278;45444679;45447506;45458127;45482548;45489055;45489671;45492718;45529562;45532247	45424123;45444798;45447677;45458342;45482802;45489403;45489794;45492841;45530330;45532470	-;-;-;-;-;-;-;-;-;-	3199	0.763678024	1.883014211	1.822307371	0.177038869	0.171539128	0	-0.630641799	1.883014211	1.368312506	0.24210203	0.22050114	0	1.394319823	1.883014211	5.805623034	0.015975007	0.353992476	0	3.01994871	1.973280932	18.85644941	0.0000141	0.0000766	1	0.232588935	1.973280932	0.051570149	0.82035328	0.39006697	0	2.787359776	1.973280932	15.69712422	0.0000743	0.000972942	1	-0.683035633	1.973280932	4.018205178	0.045011591	0.030221881	1
ENSMUSG00000034118	Tpst1	protein_coding	5	130073326;130079370;130093589;130101590;130114468;130129508;130133957;130135208	130073434;130079661;130093716;130102535;130114666;130129558;130134498;130135729	+;+;+;+;+;+;+;+	2789	0.671485783	1.516304683	1.624870535	0.202413996	0.187312808	0	-0.71775911	1.516304683	1.946680028	0.162945059	0.168521157	0	1.389244894	1.516304683	6.601912625	0.010186928	0.297541569	0	2.626330091	1.607840417	16.29998317	0.0000541	0.000242859	1	0.22620221	1.607840417	0.066347447	0.79673108	0.383304774	0	2.40012788	1.607840417	13.39867102	0.000251803	0.002346642	1	-0.595655557	1.607840417	2.589447076	0.107577885	0.062572643	0
ENSMUSG00000058317	Ube2e2	protein_coding	14	18573575;18586851;18597091;18630299;18636102;18638412;18665060;18727364;18818569;18871494;18886367;18893228;18893585;18894155	18574391;18586998;18597403;18630431;18636280;18638715;18665150;18727405;18818586;18871544;18888449;18893414;18893776;18894267	-;-;-;-;-;-;-;-;-;-;-;-;-;-	4671	0.164063005	1.308877275	0.052322979	0.819069319	0.437939776	0	-1.224214281	1.308877275	3.371699881	0.066325287	0.090627149	0	1.388277286	1.308877275	3.45248225	0.063156854	0.604196594	0	2.644566056	1.381322124	16.35285625	0.0000526	0.000237757	1	-0.182802618	1.381322124	0.044201801	0.83347861	0.393671727	0	2.827368674	1.381322124	16.83212289	0.0000408	0.000630744	1	-2.41100843	1.381322124	26.01239352	0.000000339	0.000000794	1
ENSMUSG00000029108	Pcdh7	protein_coding	5	57717967;57728114;57871297;57913156;57915804;57942167;58128975	57722278;57729465;57871362;57913448;57916032;57942262;58133230	+;+;+;+;+;+;+	10604	0.843376913	5.29805947	7.974884243	0.004743079	0.012497083	1	-0.544116168	5.29805947	3.147437377	0.076046305	0.100029683	0	1.387493081	5.29805947	19.89148265	0.0000082	0.004072333	1	1.70045827	5.319091601	16.15383149	0.0000584	0.000259403	1	-0.142529974	5.319091601	0.06477885	0.799096252	0.383868522	0	1.842988244	5.319091601	16.74018002	0.0000429	0.000649337	1	0.420745254	5.319091601	4.386428442	0.036226125	0.025158547	1
ENSMUSG00000020638	Cmpk2	protein_coding	12	26469204;26471406;26473996;26477006;26478012	26470026;26471520;26474197;26477239;26479835	+;+;+;+;+	3198	1.348062902	2.704208784	3.722770553	0.053675239	0.075442425	0	-0.039346535	2.704208784	0.004116278	0.948844239	0.49612795	0	1.387409437	2.704208784	3.790231407	0.051552521	0.56725556	0	2.910682854	2.786149574	12.98690641	0.000313677	0.001082882	1	-1.587944175	2.786149574	1.27053052	0.259667178	0.178920976	0	4.498627029	2.786149574	18.89280794	0.0000138	0.000271962	1	-0.218958894	2.786149574	0.197698592	0.656584924	0.259526408	0
ENSMUSG00000039943	Plcb4	protein_coding	2	135659011;135659554;135741830;135764911;135805548;135877383;135887694;135907499;135908350;135910101;135929955;135932249;135938260;135939210;135939947;135942073;135943321;135946471;135950212;135951993;135954346;135954915;135958055;135958642;135961719;135965052;135967025;135967917;135968321;135970394;135971758;135972912;135976099;135982033;135982976;135987480;135987837;135994294;135998677;136000134…	135659454;135659730;135742838;135765055;135805605;135877821;135887764;135907579;135908409;135910484;135930034;135932302;135938341;135939310;135940004;135942187;135943403;135947154;135950422;135952086;135954425;135954999;135958145;135958737;135961819;135965087;135967166;135968001;135968445;135970445;135971860;135973076;135976303;135982121;135983126;135987529;135988196;135994409;135998752;136000309…	+;+;+;+;+;+;+;+;+;+;+;+;+;+;+;+;+;+;+;+;+;+;+;+;+;+;+;+;+;+;+;+;+;+;+;+;+;+;+;+;+;+;+;+;+	8970	1.23150008	3.567188904	4.639380212	0.031246285	0.050996594	0	-0.149132668	3.567188904	0.076297075	0.782379671	0.448739861	0	1.380632747	3.567188904	5.759797735	0.016396959	0.357001214	0	2.391135939	3.616953128	12.35568178	0.000439646	0.001430757	1	-0.165732163	3.616953128	0.052148842	0.819365443	0.389821357	0	2.556868101	3.616953128	13.52213845	0.000235766	0.002230307	1	-0.105801618	3.616953128	0.031753161	0.858570492	0.314477194	0
ENSMUSG00000032135	Mcam	protein_coding	9	44134469;44135101;44136518;44136738;44137218;44138835;44139158;44139400;44139653;44139860;44140137;44140362;44140598;44140845;44141275;44141784	44134756;44135275;44136648;44137109;44137305;44139014;44139279;44139562;44139771;44140001;44140258;44140503;44140693;44140992;44141392;44142727	+;+;+;+;+;+;+;+;+;+;+;+;+;+;+;+	3350	0.026527541	0.987411577	0.002856073	0.957379554	0.476612461	0	-1.351553295	0.987411577	6.545182673	0.010516853	0.023471569	1	1.378080836	0.987411577	6.070417964	0.013746443	0.335232616	0	1.399640787	1.029481192	5.830039239	0.015754772	0.026763701	1	-1.149925195	1.029481192	2.783814889	0.09522111	0.085984128	0	2.549565982	1.029481192	15.30340502	0.0000916	0.001133228	1	-1.450256174	1.029481192	8.028644025	0.00460433	0.004352257	1
ENSMUSG00000089960	Ugt1a1	protein_coding	1	88211959;88215044;88215795;88216138;88218127	88212871;88215175;88215882;88216357;88218997	+;+;+;+;+	2224	1.069463393	3.964751107	3.525319765	0.060438166	0.081907449	0	-0.302427143	3.964751107	0.32425268	0.569063078	0.374285425	0	1.371890536	3.964751107	5.543004159	0.018554704	0.374923611	0	2.337711795	4.008737393	16.49281459	0.0000488	0.00022368	1	-0.741305924	4.008737393	1.050782431	0.305326955	0.200390282	0	3.079017719	4.008737393	23.52046998	0.00000124	0.0000388	1	-0.46506282	4.008737393	1.058100607	0.303648792	0.144520022	0
ENSMUSG00000032009	Sesn3	protein_coding	9	14275067;14276301;14306199;14308461;14310248;14314496;14315236;14320295;14321072;14321655;14325620	14275437;14276629;14306264;14308658;14310430;14314732;14319413;14320413;14321262;14323569;14333101	+;+;+;+;+;+;+;+;+;+;+	15269	1.490072423	4.289312598	8.748339705	0.003098841	0.009101786	1	0.121067424	4.289312598	0.061367131	0.804348038	0.454909701	0	1.369004999	4.289312598	7.315551601	0.006836041	0.241937891	0	2.260805758	4.325828824	12.06021658	0.000515093	0.001633788	1	-0.105044489	4.325828824	0.023526514	0.878095815	0.405333042	0	2.365850247	4.325828824	12.8052042	0.000345656	0.002922891	1	0.624392798	4.325828824	1.171958558	0.278999175	0.135018496	0
ENSMUSG00000059588	Calcrl	protein_coding	2	84330626;84338503;84339211;84345023;84345170;84348205;84351179;84368547;84370030;84370407;84373254;84375295;84376349;84376965;84407519;84425070	84333678;84338544;84339429;84345089;84345230;84348358;84351305;84368638;84370142;84370517;84373383;84375381;84376483;84377045;84407586;84425411	-;-;-;-;-;-;-;-;-;-;-;-;-;-;-;-	4882	-0.097688861	5.483721629	0.026349765	0.871049056	0.452538575	0	-1.458764722	5.483721629	7.253429935	0.007076572	0.017375626	1	1.361075862	5.483721629	5.925679495	0.014921783	0.348510189	0	1.790458149	5.500381736	10.29580256	0.001333332	0.003581705	1	-0.348424159	5.500381736	0.289791438	0.590354213	0.314804834	0	2.138882308	5.500381736	13.2891387	0.000266948	0.002440402	1	-1.726902583	5.500381736	14.42514777	0.000145842	0.0002063	1
ENSMUSG00000024697	Gna14	protein_coding	19	16435667;16533713;16598940;16603264;16604963;16607983;16609340	16436817;16533897;16599094;16603392;16605092;16608136;16610818	+;+;+;+;+;+;+	3383	-0.501007909	3.284533518	1.261161171	0.261431411	0.222048012	0	-1.856137041	3.284533518	17.45960059	0.0000293	0.000223761	1	1.355129132	3.284533518	8.827377699	0.002967445	0.161802274	0	0.758606652	3.333592165	2.582816164	0.108029311	0.117964446	0	-1.344735627	3.333592165	5.59292025	0.018033208	0.022962893	1	2.103342278	3.333592165	14.84266934	0.000116861	0.001350736	1	-1.602109743	3.333592165	16.71957264	0.0000433	0.0000685	1
ENSMUSG00000062300	Pvrl2	protein_coding	7	19716644;19719196;19719433;19721353;19724161;19730038;19730612;19732915;19738012;19749215;19750434	19717787;19719282;19719496;19721506;19724869;19730186;19730729;19733211;19738374;19749573;19750483	-;-;-;-;-;-;-;-;-;-;-	3494	1.54726521	2.400098668	5.841536521	0.015652152	0.030574313	1	0.192215054	2.400098668	0.104205652	0.746839894	0.438132204	0	1.355050156	2.400098668	4.326223578	0.037529423	0.510526947	0	2.859382314	2.484529423	16.9553689	0.0000383	0.000180422	1	-0.592295951	2.484529423	0.414754134	0.519566304	0.288531922	0	3.451678265	2.484529423	20.62080733	0.0000056	0.00013199	1	-0.053048322	2.484529423	0.010555739	0.918168432	0.329397391	0
ENSMUSG00000022178	Ajuba	protein_coding	14	54567469;54569476;54570245;54570377;54571601;54571766;54573392;54576232	54569056;54569544;54570296;54570507;54571663;54571833;54573493;54577661	-;-;-;-;-;-;-;-	3503	0.706107701	3.690242145	2.067451257	0.150472806	0.154128887	0	-0.646280052	3.690242145	1.882654621	0.170032739	0.173481784	0	1.352387753	3.690242145	7.076822387	0.007808736	0.259045253	0	3.048085263	3.741164161	18.94101231	0.0000135	0.0000741	1	-0.314505423	3.741164161	0.065592403	0.797865794	0.383627549	0	3.362590686	3.741164161	18.77807691	0.0000147	0.000283344	1	-0.439123264	3.741164161	5.280184252	0.021569465	0.01620258	1
ENSMUSG00000022358	Fbxo32	protein_coding	15	58175879;58182835;58184082;58191285;58192271;58205213;58206199;58207955;58214496	58181555;58182978;58184264;58191469;58192364;58205305;58206248;58208067;58214892	-;-;-;-;-;-;-;-;-	6936	0.704520102	2.274755481	0.699237157	0.403040139	0.292979702	0	-0.647127821	2.274755481	0.788450157	0.374569176	0.290287042	0	1.351647923	2.274755481	2.649765371	0.103565181	0.712427267	0	2.693235086	2.343549972	10.24192889	0.00137284	0.00366597	1	-0.139694548	2.343549972	0.023504823	0.878151585	0.405333042	0	2.832929634	2.343549972	10.84860846	0.0009887	0.006476123	1	-1.897399304	2.343549972	6.472873711	0.010953328	0.009108016	1
ENSMUSG00000015474	Ppt2	protein_coding	17	34616662;34617664;34622851;34623031;34625637;34625836;34626459;34626805;34627166;34627933;34628118	34617487;34617718;34622935;34623114;34625744;34625931;34626612;34627150;34627525;34628039;34628510	-;-;-;-;-;-;-;-;-;-;-	2614	1.173613038	3.720010456	3.984797854	0.045912609	0.067196808	0	-0.177815412	3.720010456	0.103471935	0.7477023	0.43848547	0	1.351428451	3.720010456	5.154476391	0.023186526	0.410303188	0	3.032645783	3.771572389	18.15608194	0.0000204	0.000105523	1	-0.165822542	3.771572389	0.022773196	0.880048365	0.405755696	0	3.198468325	3.771572389	17.6858953	0.0000261	0.000441697	1	-0.18299677	3.771572389	0.258913726	0.610867424	0.245990463	0
ENSMUSG00000030674	Qprt	protein_coding	7	127107114;127108334;127108709;127115790;127118153;127121973	127108241;127108465;127109244;127116219;127118317;127122226	-;-;-;-;-;-	2645	-0.067178125	1.639332922	0.036817921	0.847836232	0.446120386	0	-1.418243046	1.639332922	14.80899965	0.000118966	0.000702131	1	1.351064921	1.639332922	14.41628721	0.000146529	0.023566312	1	-0.83066044	1.664263144	6.64807291	0.009926313	0.01838327	1	-2.510483906	1.664263144	42.36271813	0.0000000000758	0.000000000869	1	1.679823465	1.664263144	17.05345856	0.0000363	0.000587657	1	0.798247962	1.664263144	7.88952241	0.004972199	0.004646633	1
ENSMUSG00000020422	Tns3	protein_coding	11	8431652;8435716;8435846;8437104;8443935;8444946;8445646;8448690;8450070;8450855;8453079;8468427;8478225;8478393;8479505;8492093;8518199;8519123;8519441;8530872;8531704;8532397;8537539;8538003;8541167;8545229;8545693;8549672;8579083;8600555;8615740;8664479	8434638;8435742;8435914;8437272;8444012;8445023;8445741;8448821;8450156;8451495;8453250;8468675;8478305;8478510;8479665;8493337;8518303;8519188;8519570;8530947;8531764;8532509;8537800;8538086;8541231;8545351;8549103;8549721;8579121;8600592;8615851;8664535	-;-;-;-;-;-;-;-;-;-;-;-;-;-;-;-;-;-;-;-;-;-;-;-;-;-;-;-;-;-;-;-	11182	0.991882648	4.669138025	2.773386062	0.095843222	0.112357103	0	-0.359017882	4.669138025	0.408652913	0.522654027	0.356042868	0	1.35090053	4.669138025	4.827176194	0.028014479	0.451497854	0	2.064400125	4.698878917	9.432140204	0.002132153	0.005264922	1	-0.940712712	4.698878917	1.530471722	0.216041662	0.156968405	0	3.005112837	4.698878917	16.92390173	0.0000389	0.000611984	1	-0.44797825	4.698878917	0.577637178	0.447239965	0.194654101	0
ENSMUSG00000026873	Phf19	protein_coding	2	34893757;34897057;34898074;34898924;34901060;34903136;34903352;34904055;34904607;34905450;34906458;34907005;34911164;34913941	34896061;34897152;34898159;34899744;34901127;34903256;34903420;34904152;34904907;34905598;34906558;34907100;34911805;34914026	-;-;-;-;-;-;-;-;-;-;-;-;-;-	5039	0.408513538	2.773945096	0.713984879	0.398124094	0.291244234	0	-0.941413932	2.773945096	3.59221914	0.058050675	0.082711431	0	1.34992747	2.773945096	7.484544732	0.00622308	0.231741062	0	1.99830603	2.836429292	12.07688889	0.000510507	0.001620984	1	0.538921245	2.836429292	0.721768589	0.395564392	0.239673276	0	1.459384784	2.836429292	6.798009736	0.009125955	0.031389757	1	-0.600812047	2.836429292	1.861632235	0.172436535	0.091920956	0
ENSMUSG00000025656	Arhgef9	protein_coding	X	95048935;95058817;95071173;95077439;95081478;95100957;95112355;95130836;95165589;95196400	95055011;95059060;95071304;95077568;95081710;95101136;95112546;95131015;95166539;95196856	-;-;-;-;-;-;-;-;-;-	8776	2.088763492	1.574629303	23.58229757	0.0000012	0.0000139	1	0.74337838	1.574629303	2.935905358	0.086630082	0.109732522	0	1.345385111	1.574629303	10.99888075	0.000911669	0.077221762	0	1.912762039	1.677173517	12.65569816	0.000374423	0.001254762	1	-0.958786155	1.677173517	1.621911679	0.202825437	0.149962876	0	2.871548193	1.677173517	20.94722639	0.00000472	0.000115911	1	2.093709086	1.677173517	29.49197701	0.0000000561	0.000000145	1
ENSMUSG00000090231	Cfb	protein_coding	17	34856374;34856880;34857219;34857492;34857668;34858037;34858498;34859009;34859230;34859442;34859936;34860286;34860524;34860763;34861028;34861731;34862052	34856582;34857136;34857319;34857568;34857821;34858154;34858595;34859146;34859331;34859573;34860074;34860422;34860625;34860936;34861213;34861964;34862518	-;-;-;-;-;-;-;-;-;-;-;-;-;-;-;-;-	2825	1.847522116	2.278353393	11.06909127	0.000877787	0.003322025	1	0.504264823	2.278353393	0.931147161	0.334565013	0.270315055	0	1.343257292	2.278353393	5.52463478	0.018750517	0.376359769	0	2.776323754	2.198065177	25.8552328	0.000000368	0.00000305	1	-0.161299647	2.198065177	0.089137764	0.765276185	0.373418216	0	2.937623401	2.198065177	28.19804952	0.00000011	0.00000475	1	0.306595906	2.198065177	0.345157912	0.556867001	0.229627332	0
ENSMUSG00000042500	Ago4	protein_coding	4	126489541;126496749;126497211;126506744;126507011;126508348;126509951;126511400;126511726;126511999;126512520;126515477;126516837;126517070;126517376;126520191;126525998;126533185	126493331;126496948;126497312;126506878;126507326;126508507;126510135;126511533;126511854;126512118;126512667;126515974;126516971;126517206;126517557;126520311;126526163;126533472	-;-;-;-;-;-;-;-;-;-;-;-;-;-;-;-;-;-	6947	0.255932337	3.36423304	0.194740659	0.658999953	0.388428477	0	-1.086713097	3.36423304	3.858141403	0.049505139	0.074065403	0	1.342645434	3.36423304	5.488289061	0.019144269	0.379467349	0	2.095333215	3.41319239	12.10912455	0.000501757	0.001597488	1	-0.044217188	3.41319239	0.004453624	0.946792293	0.422988223	0	2.139550402	3.41319239	12.17291257	0.000484885	0.003768978	1	-1.429957857	3.41319239	7.694606294	0.005538609	0.005097422	1
ENSMUSG00000015222	Map2	protein_coding	1	66175273;66193119;66195172;66251647;66321719;66322404;66362203;66364655;66380489;66386945;66399389;66401444;66406211;66410574;66412407;66416344;66416732;66420135;66421646;66425197;66431527;66433514;66438254;66438792	66175698;66193181;66195378;66251712;66322334;66322468;66362280;66364776;66381291;66387135;66399502;66404131;66408272;66410819;66416147;66416550;66416866;66420196;66421790;66425528;66431619;66433595;66438366;66442583	+;+;+;+;+;+;+;+;+;+;+;+;+;+;+;+;+;+;+;+;+;+;+;+	16449	2.530524349	0.695315924	16.30475464	0.0000539	0.000353854	1	1.190384646	0.695315924	3.352471884	0.067104175	0.091296355	0	1.340139703	0.695315924	5.27875182	0.021587218	0.403302573	0	1.582066136	0.609280058	7.290639817	0.006931479	0.01380574	1	-0.631086147	0.609280058	1.035463045	0.308879	0.201753678	0	2.213152283	0.609280058	13.039451	0.000304997	0.002667791	1	4.887673798	0.609280058	39.51263629	0.000000000326	0.00000000115	1
ENSMUSG00000034959	5031414D18Rik	protein_coding	14	75016027;75031872;75035419;75036010;75038339;75038872;75040803;75042337;75044409;75047412;75048198;75049564;75050102;75051969	75016166;75032480;75035501;75036211;75038440;75038932;75040935;75042482;75044473;75047650;75048259;75049717;75050192;75052532	+;+;+;+;+;+;+;+;+;+;+;+;+;+	2651	0.35553873	1.358828383	0.438690853	0.507755003	0.335624079	0	-0.979672235	1.358828383	3.680495539	0.055052486	0.079716127	0	1.335210965	1.358828383	5.701902987	0.01694653	0.35945755	0	1.81062379	1.437568811	11.63001949	0.000648959	0.001981186	1	-1.394036785	1.437568811	3.284935693	0.069918367	0.067685562	0	3.204660576	1.437568811	24.13212336	0.000000899	0.0000292	1	-1.208745172	1.437568811	9.983730645	0.001579294	0.001708627	1
ENSMUSG00000040836	Gpr161	protein_coding	1	165295789;165302623;165306178;165310269;165317240;165318749;165321436	165295888;165302809;165306592;165310993;165317344;165318868;165326745	+;+;+;+;+;+;+	6962	-0.971338241	3.240243689	2.305674023	0.128902354	0.138870917	0	-2.306118981	3.240243689	15.3520239	0.0000892	0.000552738	1	1.33478074	3.240243689	4.728199789	0.029671926	0.460878124	0	1.110284621	3.28673598	4.682045202	0.03047944	0.045157697	1	-1.259357418	3.28673598	4.096661287	0.042967984	0.046122474	1	2.369642039	3.28673598	16.23357716	0.000056	0.000775621	1	-3.068695155	3.28673598	45.3521952	0.0000000000165	0.0000000000679	1
ENSMUSG00000020439	Smtn	protein_coding	11	3517523;3520538;3521817;3522461;3522775;3524633;3524883;3525042;3526165;3526328;3527428;3529440;3529767;3530370;3531045;3531202;3532017;3532411;3532598;3532761;3533375;3534814;3537323;3537555;3537636;3539112;3540574	3517827;3520916;3521968;3522578;3522948;3524726;3524945;3525206;3526240;3526480;3527937;3529612;3530282;3530441;3531117;3531522;3532069;3532508;3532676;3532854;3533523;3534852;3537436;3537605;3537743;3539323;3540612	-;-;-;-;-;-;-;-;-;-;-;-;-;-;-;-;-;-;-;-;-;-;-;-;-;-;-	4380	1.850774056	2.102295492	9.109463939	0.002542904	0.007817793	1	0.516368212	2.102295492	0.686643051	0.407308556	0.305810367	0	1.334405844	2.102295492	4.504134717	0.033813	0.488028643	0	2.136144373	2.191961675	10.01783088	0.001550319	0.004051821	1	-1.792322634	2.191961675	3.908084651	0.048054335	0.050277304	0	3.928467007	2.191961675	22.87518332	0.00000173	0.0000511	1	1.299078023	2.191961675	5.177088297	0.022886646	0.017064117	1
ENSMUSG00000026842	Abl1	protein_coding	2	31688376;31690555;31695749;31706616;31759943;31760173;31778334;31778921;31784507;31790171;31790662;31792238;31794542;31796646;31797563;31800206	31689942;31690759;31698336;31707082;31760115;31760455;31778507;31779216;31784779;31790355;31790839;31792422;31794694;31797062;31797992;31804227	+;+;+;+;+;+;+;+;+;+;+;+;+;+;+;+	11596	2.203573301	7.57988238	26.19765015	0.000000308	0.00000426	1	0.870060596	7.57988238	5.076597352	0.024250918	0.04362188	1	1.333512705	7.57988238	11.12498799	0.000851724	0.073448808	0	3.866421116	7.578072576	435.4004586	1.09E-96	7.33E-93	1	1.74765052	7.578072576	102.8751497	3.57E-24	2.15E-22	1	2.118770596	7.578072576	153.3330783	3.24E-35	4.61E-32	1	0.364416204	7.578072576	4.912352415	0.026665301	0.019444328	1
ENSMUSG00000000861	Bcl11a	protein_coding	11	24078056;24080670;24085321;24142379;24158253;24163146;24172699	24078445;24080739;24090906;24142696;24158354;24168429;24174123	+;+;+;+;+;+;+	13175	0.685404345	3.591029427	1.839038425	0.175063692	0.170568098	0	-0.645370287	3.591029427	1.788219221	0.181143284	0.181223947	0	1.330774632	3.591029427	6.578999454	0.010318888	0.300016486	0	1.802221878	3.638609828	10.90917263	0.000956893	0.002728901	1	-0.93396482	3.638609828	2.162921193	0.141375697	0.115274649	0	2.736186698	3.638609828	20.86883578	0.00000492	0.000118707	1	-0.64827944	3.638609828	1.913413158	0.166584612	0.089367283	0
ENSMUSG00000047361	Gm973	protein_coding	1	59516264;59524294;59526711;59541314;59544221;59548831;59549912;59551134;59552420;59556156;59558008;59562643;59566594;59582396;59606782;59607733;59619414;59625087;59627457;59628170;59629995;59632214;59633147;59633994;59636085	59516518;59524741;59526977;59541473;59544729;59549086;59550039;59551296;59552562;59556324;59558304;59562810;59566704;59582475;59606954;59607805;59619445;59625177;59627607;59628284;59630326;59632416;59633319;59634509;59636417	+;+;+;+;+;+;+;+;+;+;+;+;+;+;+;+;+;+;+;+;+;+;+;+;+	5346	-1.077104317	1.848771177	1.079476614	0.298814671	0.24243048	0	-2.406646156	1.848771177	7.750827698	0.005368793	0.014107472	1	1.329541839	1.848771177	2.391299193	0.12201219	0.742959848	0	2.715919897	1.860377768	26.59808336	0.00000025	0.00000218	1	0.4542227	1.860377768	0.646975278	0.421196177	0.250088602	0	2.261697197	1.860377768	19.22628733	0.0000116	0.000236865	1	-4.87870074	1.860377768	82.23040444	1.21E-19	9.17E-19	1
ENSMUSG00000029869	Ephb6	protein_coding	6	41605482;41612644;41613215;41613752;41614079;41615489;41615917;41616460;41616748;41617264;41617627;41617847;41618068;41618571;41619231;41619607;41619923;41620196	41605820;41612715;41613418;41613816;41614841;41615644;41616267;41616584;41616910;41617378;41617679;41617966;41618315;41618744;41619380;41619800;41620089;41620509	+;+;+;+;+;+;+;+;+;+;+;+;+;+;+;+;+;+	3773	1.440560702	1.296701831	4.990441844	0.0254877	0.043967816	1	0.11131863	1.296701831	0.032277507	0.857419953	0.470795152	0	1.329242071	1.296701831	4.070249622	0.043644824	0.530382371	0	2.588876328	1.40052722	13.35099557	0.000258285	0.000920832	1	-1.485137951	1.40052722	1.763566849	0.18418024	0.139911256	0	4.07401428	1.40052722	21.38620928	0.00000375	0.0000948	1	0.078897405	1.40052722	0.026058206	0.87175825	0.318270811	0
ENSMUSG00000033955	Tnks1bp1	protein_coding	2	85048022;85050460;85050608;85051925;85054283;85058060;85061888;85069988;85070607;85070873;85071706;85072096;85072597	85048139;85050560;85050973;85052555;85054352;85059487;85064016;85070357;85070757;85071009;85071863;85072168;85073048	+;+;+;+;+;+;+;+;+;+;+;+;+	6184	0.956710966	1.141382588	4.571217334	0.032513453	0.052427944	0	-0.369597276	1.141382588	0.740464265	0.389512198	0.297250024	0	1.326308242	1.141382588	8.782703773	0.003041001	0.162396763	0	2.177125101	1.11680839	24.20650843	0.000000865	0.00000653	1	-0.132251374	1.11680839	0.071154385	0.789663354	0.38117139	0	2.309376475	1.11680839	25.67131768	0.000000405	0.000015	1	-0.406753287	1.11680839	1.058535503	0.303549441	0.144502573	0
ENSMUSG00000044042	Fmn1	protein_coding	2	113327736;113363836;113429637;113441064;113444342;113478902;113497790;113525151;113529313;113563283;113582098;113584031;113593087;113595023;113596333;113599569;113603169;113636732;113685090;113687742;113688109;113693009;113707863;113708671;113709416	113327831;113365829;113429812;113442659;113444459;113478963;113498056;113525941;113529463;113563370;113582159;113584119;113593216;113595169;113596392;113599676;113603289;113636824;113686477;113687803;113688160;113693158;113707947;113708829;113716767	+;+;+;+;+;+;+;+;+;+;+;+;+;+;+;+;+;+;+;+;+;+;+;+;+	15397	0.105944657	1.033080375	0.023744855	0.87753589	0.45444452	0	-1.219854186	1.033080375	3.896476069	0.048387502	0.072853742	0	1.325798844	1.033080375	4.072024167	0.043598999	0.530382371	0	1.901961652	0.966996363	7.999476592	0.004679087	0.010029161	1	-0.468395329	0.966996363	0.453468663	0.500692328	0.280911684	0	2.370356982	0.966996363	11.63964104	0.000645611	0.004671491	1	-2.062690902	0.966996363	9.615548969	0.001929368	0.002039061	1
ENSMUSG00000022607	Ptk2	protein_coding	15	73205105;73209328;73210742;73215557;73216344;73221807;73229861;73231855;73236152;73242366;73257034;73259548;73262514;73264214;73266102;73268809;73274487;73276857;73292035;73295353;73296591;73298138;73303820;73304407;73309815;73320775;73321041;73325749;73330849;73343133;73365041;73394648;73423009	73206260;73209408;73210897;73216085;73216383;73221869;73229992;73231992;73236238;73242477;73257238;73259637;73262614;73264329;73266202;73268893;73274584;73276913;73292087;73295383;73296708;73298245;73303897;73304547;73309869;73320837;73321120;73325836;73331015;73343359;73365195;73394744;73423191	-;-;-;-;-;-;-;-;-;-;-;-;-;-;-;-;-;-;-;-;-;-;-;-;-;-;-;-;-;-;-;-;-	4991	-0.09284483	1.700329052	0.01899868	0.89037027	0.457746552	0	-1.418255982	1.700329052	5.634574208	0.017609622	0.034542739	1	1.325411152	1.700329052	4.435980358	0.035189005	0.496842207	0	1.809736208	1.738228213	8.618137185	0.003328321	0.007612097	1	-0.507270975	1.738228213	0.575253521	0.448178827	0.261272191	0	2.317007184	1.738228213	12.87648837	0.000332736	0.002850879	1	-2.140820765	1.738228213	13.82554485	0.00020059	0.000274317	1
ENSMUSG00000041225	Arhgap12	protein_coding	18	6024427;6027575;6027960;6028194;6031730;6032960;6034450;6037018;6039354;6049277;6052862;6056979;6057517;6061847;6064341;6065705;6068654;6073211;6092785;6111685;6115814;6135804	6026730;6027677;6028094;6028271;6031828;6033257;6034707;6037116;6039455;6049358;6052923;6056993;6057591;6062250;6064421;6065845;6071097;6073286;6092857;6112439;6115850;6136098	-;-;-;-;-;-;-;-;-;-;-;-;-;-;-;-;-;-;-;-;-;-	8016	0.488075688	3.975259449	0.948366159	0.330135526	0.258635702	0	-0.837036244	3.975259449	2.987073858	0.083931707	0.107119808	0	1.325111932	3.975259449	7.226235099	0.007184572	0.249409792	0	2.247824197	4.01347831	19.23467124	0.0000116	0.0000648	1	0.339081578	4.01347831	0.360701347	0.548116983	0.29956554	0	1.908742619	4.01347831	14.15489633	0.000168358	0.001745813	1	-0.955032387	4.01347831	5.271498281	0.021677347	0.016270363	1
ENSMUSG00000036036	Zfp57	protein_coding	17	37001163;37002452;37003038;37006050;37009419	37001340;37002777;37004903;37006248;37010635	+;+;+;+;+	3786	1.467042298	2.697851383	7.569599739	0.005936097	0.014743097	1	0.147325069	2.697851383	0.07845451	0.779402839	0.447841018	0	1.319717229	2.697851383	6.082093112	0.013655888	0.334952972	0	2.193757385	2.778633564	10.98556757	0.000918242	0.002639847	1	-1.294975035	2.778633564	1.74853109	0.186061501	0.140984668	0	3.48873242	2.778633564	18.89340977	0.0000138	0.000271962	1	0.72471598	2.778633564	2.542302407	0.110833063	0.064011579	0
ENSMUSG00000042684	Npl	protein_coding	1	153503015;153509112;153512546;153515240;153515402;153518883;153524347;153528065;153535872;153537428;153545263;153548422	153503557;153509151;153512630;153515286;153515550;153518975;153524422;153528122;153535959;153537501;153545346;153550045	-;-;-;-;-;-;-;-;-;-;-;-	2961	-1.306862771	5.346359289	2.434209031	0.118713762	0.131181046	0	-2.625330025	5.346359289	13.12747719	0.000290996	0.001452826	1	1.318467254	5.346359289	3.149686161	0.075941568	0.651505609	0	1.882155978	5.362595933	13.48538962	0.000240428	0.00087094	1	-0.387663823	5.362595933	0.328047359	0.566811142	0.30625574	0	2.269819801	5.362595933	16.52531883	0.000048	0.000693294	1	-4.111226016	5.362595933	132.0807338	1.44E-30	1.79E-29	1
ENSMUSG00000016494	Cd34	protein_coding	1	194938819;194947839;194950939;194958417;194958810;194959066;194959780	194941229;194950761;194951019;194958573;194958862;194959230;194961279	+;+;+;+;+;+;+	7290	0.625646289	8.148544639	1.000443956	0.317203107	0.252027598	0	-0.691172801	8.148544639	1.431279477	0.231555741	0.214704319	0	1.31681909	8.148544639	4.591857914	0.032124174	0.479055729	0	2.545184114	8.151655388	14.38969648	0.000148613	0.000581037	1	0.209759016	8.151655388	0.079164095	0.778433415	0.377576399	0	2.335425098	8.151655388	12.15153593	0.000490475	0.003783509	1	-1.208577781	8.151655388	4.849088277	0.027660749	0.020043391	1
ENSMUSG00000035385	Ccl2	protein_coding	11	82035571;82036483	82035737;82037453	+;+	1138	-0.997968525	5.208917332	2.509231509	0.113181113	0.126497691	0	-2.312425809	5.208917332	16.16468514	0.0000581	0.000388649	1	1.314457283	5.208917332	4.47041021	0.034486711	0.493437864	0	2.031896289	5.227714368	8.82723008	0.002967685	0.006930411	1	-0.468969429	5.227714368	0.210048208	0.646729621	0.334725938	0	2.500865718	5.227714368	10.51743785	0.001182533	0.00747084	1	-2.762101085	5.227714368	101.5080585	7.12E-24	6.59E-23	1
ENSMUSG00000054871	Tmem158	protein_coding	9	123259058	123260789	-	1732	-0.210159735	1.081661074	0.158495175	0.690545768	0.398962756	0	-1.522823201	1.081661074	9.539861204	0.002010569	0.00667544	1	1.312663466	1.081661074	6.15530252	0.01310187	0.330883277	0	2.00450611	1.179936228	5.502008293	0.018994647	0.031004551	1	-3.978526782	1.179936228	3.594863046	0.057958404	0.058303977	0	5.983032892	1.179936228	14.12196126	0.000171332	0.001767945	1	-1.052710736	1.179936228	11.6351632	0.000647167	0.000778966	1
ENSMUSG00000019838	Slc16a10	protein_coding	10	40033535;40040599;40056487;40076564;40080663;40141703	40037404;40040827;40056630;40077017;40080807;40142254	-;-;-;-;-;-	5394	1.592640253	4.143766923	9.74844635	0.001794743	0.00592734	1	0.280264297	4.143766923	0.330899459	0.565129933	0.372680149	0	1.312375956	4.143766923	6.67959297	0.009752289	0.29086444	0	3.130457813	4.186262485	21.10244974	0.00000435	0.0000272	1	0.645463739	4.186262485	0.557814763	0.45514205	0.263791038	0	2.484994074	4.186262485	14.47464597	0.000142059	0.001551317	1	0.505338287	4.186262485	1.345779279	0.246017346	0.122464093	0
ENSMUSG00000021589	Rhobtb3	protein_coding	13	75869537;75876171;75877373;75878797;75885618;75892906;75902178;75910630;75912747;75917693;75939452;75943207;75943531	75872461;75876267;75877539;75878970;75885667;75893026;75902290;75910995;75913454;75917847;75939638;75943432;75943925	-;-;-;-;-;-;-;-;-;-;-;-;-	5684	-0.221357542	4.089793533	0.177092074	0.673884269	0.392865141	0	-1.523785391	4.089793533	7.790595306	0.005251889	0.013881463	1	1.302427848	4.089793533	6.414360995	0.011320106	0.312016855	0	2.010409839	4.124997129	18.0440806	0.0000216	0.000110895	1	0.900332278	4.124997129	2.88033386	0.089667429	0.081979222	0	1.11007756	4.124997129	6.346237279	0.011763054	0.037743552	1	-1.398822139	4.124997129	20.34094508	0.00000648	0.0000121	1
ENSMUSG00000015090	Ptgds	protein_coding	2	25466709;25467818;25468072;25468833;25468988;25469560;25470010	25467345;25467919;25468188;25468909;25469383;25469842;25470046	-;-;-;-;-;-;-	1649	0.382792108	3.514157672	0.65375604	0.418772989	0.299754276	0	-0.913637894	3.514157672	3.573920706	0.058693578	0.083388431	0	1.296430002	3.514157672	6.820822821	0.009010105	0.277187373	0	1.305510744	3.56773008	3.745801231	0.05294034	0.068662879	0	-0.75820096	3.56773008	0.821485974	0.36474606	0.226188195	0	2.063711704	3.56773008	7.484587736	0.006222932	0.024224862	1	-0.233773742	3.56773008	0.237568666	0.625967693	0.250452271	0
ENSMUSG00000051950	B3glct	protein_coding	5	149678230;149696425;149703279;149709320;149725411;149726754;149729924;149732673;149735370;149739532;149745426;149746505;149750431;149751031;149753942;149759439	149678379;149696474;149703318;149709429;149725487;149726865;149730060;149732736;149735489;149739601;149745539;149746604;149750550;149751135;149754209;149762599	+;+;+;+;+;+;+;+;+;+;+;+;+;+;+;+	4798	0.131806988	1.603998894	0.035182818	0.85121309	0.447131235	0	-1.161074634	1.603998894	2.856467294	0.091007168	0.113230639	0	1.292881622	1.603998894	2.71663022	0.099307469	0.702563536	0	1.75668064	1.688666191	5.698650879	0.016977958	0.028369057	1	-1.736878476	1.688666191	2.976311866	0.084491601	0.078373337	0	3.493559115	1.688666191	14.97397524	0.000109004	0.001277468	1	-1.964534067	1.688666191	10.50503377	0.001190498	0.001331117	1
ENSMUSG00000073889	Il11ra1	protein_coding	4	41699989;41702723;41760196;41761077;41762309;41763582;41763825;41765275;41767460;41767799;41768169;41769080	41700116;41702894;41760551;41761162;41762423;41763681;41765121;41766274;41767601;41768071;41768575;41769474	+;+;+;+;+;+;+;+;+;+;+;+	4471	-1.313642004	2.892175594	10.42764809	0.001241427	0.004394734	1	-2.605264665	2.892175594	36.0128167	0.00000000196	0.0000000518	1	1.291622661	2.892175594	9.627571217	0.001916779	0.122380624	0	-0.330439349	2.929435751	0.6175735	0.43195042	0.313487704	0	-1.414724341	2.929435751	9.839183125	0.001708333	0.003266768	1	1.084284991	2.929435751	5.649426002	0.017461087	0.049202809	1	-2.022049504	2.929435751	26.10951307	0.000000323	0.000000758	1
ENSMUSG00000032556	Bfsp2	protein_coding	9	103424920;103426557;103432659;103448549;103449061;103449805;103453062;103479735	103425144;103426777;103432790;103448710;103449096;103449961;103453144;103480420	-;-;-;-;-;-;-;-	1702	-0.026685851	2.897309029	0.007039737	0.933133442	0.469621839	0	-1.315559183	2.897309029	14.80305149	0.000119342	0.000702504	1	1.288873332	2.897309029	14.83814529	0.000117142	0.020962741	1	0.550552443	2.813060108	2.601304608	0.106775788	0.116841144	0	-0.515907208	2.813060108	2.209467906	0.137165974	0.112619256	0	1.066459651	2.813060108	9.411306269	0.002156515	0.011432904	1	-0.531999664	2.813060108	2.148634211	0.142696779	0.078951046	0
ENSMUSG00000050530	Fam171a1	protein_coding	2	3114224;3118382;3118685;3178236;3186423;3197277;3202545;3220253;3223470;3224818	3114265;3118652;3118935;3178463;3186515;3197435;3202721;3220369;3223584;3227806	+;+;+;+;+;+;+;+;+;+	4442	0.223507055	3.078954158	0.118549682	0.730612831	0.411783708	0	-1.061895355	3.078954158	2.992919986	0.083629243	0.106875445	0	1.28540241	3.078954158	3.410468486	0.064784052	0.609194754	0	1.824649824	3.141284554	8.410334259	0.003730941	0.008332639	1	-1.704842397	3.141284554	3.334999531	0.067820426	0.066029976	0	3.529492221	3.141284554	19.59321805	0.00000958	0.000202421	1	-1.694053565	3.141284554	13.64352059	0.000221003	0.000300007	1
ENSMUSG00000047875	Gpr157	protein_coding	4	150087365;150098758;150101580;150102212	150088136;150098971;150101777;150105927	+;+;+;+	4900	0.62424674	1.596673144	1.71633682	0.19016526	0.179927524	0	-0.656414442	1.596673144	1.931297073	0.164616608	0.169884542	0	1.280661182	1.596673144	6.848764613	0.008870259	0.274213053	0	2.292152484	1.68188262	13.81092596	0.000202157	0.000750425	1	0.242073086	1.68188262	0.099114585	0.752894765	0.369836573	0	2.050079398	1.68188262	10.93674742	0.000942755	0.006232514	1	-0.467807848	1.68188262	1.355368481	0.24434178	0.121735178	0
ENSMUSG00000026640	Plxna2	protein_coding	1	194618218;194643686;194649456;194656337;194712184;194746130;194749312;194751376;194752053;194754320;194762399;194764482;194767371;194769369;194780513;194786567;194788779;194789721;194790111;194793729;194794373;194794823;194796907;194797540;194799510;194799775;194800501;194801043;194804710;194806282;194807502;194810062;194810857;194812066	194620867;194644947;194649638;194660012;194712318;194746230;194749435;194751529;194752149;194754434;194762599;194764578;194767561;194769556;194780664;194786684;194788915;194789888;194790204;194793968;194794516;194795057;194797049;194797808;194799576;194799921;194800660;194801146;194805002;194806472;194807671;194810274;194811007;194816869	+;+;+;+;+;+;+;+;+;+;+;+;+;+;+;+;+;+;+;+;+;+;+;+;+;+;+;+;+;+;+;+;+;+	17174	0.369119537	1.240340994	0.210595985	0.646300677	0.384170986	0	-0.904620911	1.240340994	1.69697536	0.19268401	0.189313444	0	1.273740448	1.240340994	2.672600855	0.102089069	0.709107872	0	2.272535848	1.188831083	8.681608264	0.003214372	0.007391524	1	-0.31833302	1.188831083	0.166817405	0.68295591	0.346808868	0	2.590868868	1.188831083	10.80107704	0.001014411	0.006606169	1	-2.33052406	1.188831083	9.355510425	0.00222316	0.002311405	1
ENSMUSG00000032661	Oas3	protein_coding	5	120753098;120755399;120758713;120759921;120761125;120761581;120763917;120765998;120769041;120769851;120771011;120772881;120773867;120777451	120754703;120757655;120758998;120760094;120761269;120761831;120764419;120766277;120769547;120770004;120771246;120773056;120774149;120777661	-;-;-;-;-;-;-;-;-;-;-;-;-;-	7069	2.71840256	4.473940094	56.04999858	0.0000000000000707	0.000000000004	1	1.444756701	4.473940094	18.16703586	0.0000202	0.000163531	1	1.273645859	4.473940094	14.24731831	0.000160289	0.024879284	1	3.985933159	4.471110637	162.579231	3.09E-37	5.5E-35	1	2.16480412	4.471110637	51.22008387	0.000000000000826	0.0000000000125	1	1.821129039	4.471110637	42.91421632	0.0000000000572	0.00000000485	1	1.480915933	4.471110637	29.62805015	0.0000000523	0.000000136	1
ENSMUSG00000046794	Ppp1r3b	protein_coding	8	35375741;35383984	35375805;35388124	+;+	4206	1.318841598	3.169603441	5.87697217	0.01534018	0.030065074	1	0.046115869	3.169603441	0.007153731	0.932595514	0.491569075	0	1.27272573	3.169603441	5.301984061	0.021301148	0.403302573	0	2.212340464	3.237654955	13.3125314	0.000263638	0.000934491	1	-1.433692767	3.237654955	2.330165313	0.126888401	0.106816494	0	3.646033231	3.237654955	23.30004065	0.00000139	0.0000427	1	0.34790103	3.237654955	0.759345445	0.383533441	0.173444101	0
ENSMUSG00000032875	Arhgef17	protein_coding	7	100869752;100876413;100876766;100877708;100878096;100878494;100878805;100879452;100879933;100880601;100881179;100881693;100882220;100883116;100883470;100883768;100885677;100890421;100894443;100928569	100873596;100876682;100876940;100877856;100878163;100878580;100879054;100879756;100880132;100880674;100881392;100881811;100882823;100883292;100883562;100883884;100885859;100890498;100894690;100932107	-;-;-;-;-;-;-;-;-;-;-;-;-;-;-;-;-;-;-;-	10795	1.698890001	2.070797475	13.06305321	0.000301178	0.001426284	1	0.429714496	2.070797475	0.863283265	0.352821521	0.279325437	0	1.269175505	2.070797475	7.44435531	0.006363571	0.231741062	0	2.301823821	2.146914671	13.7112673	0.000213172	0.000786558	1	0.140822779	2.146914671	0.042578413	0.836521138	0.394510064	0	2.161001042	2.146914671	11.98679131	0.00053579	0.004062644	1	1.096116861	2.146914671	4.362771502	0.036732499	0.025460355	1
ENSMUSG00000060550	H2-Q7	protein_coding	17	35439155;35439452;35439909	35439284;35439721;35443773	+;+;+	4265	3.435152638	4.178484425	38.96067079	0.000000000432	0.0000000122	1	2.169292411	4.178484425	18.60103478	0.0000161	0.00013441	1	1.265860227	4.178484425	7.252273956	0.007081128	0.247850335	0	1.404257861	4.207120826	31.87002992	0.0000000165	0.000000187	1	1.214733784	4.207120826	23.16079184	0.00000149	0.000007	1	0.189524077	4.207120826	0.65877489	0.416992787	0.344510169	0	5.716948722	4.207120826	463.7609492	7.3E-103	4.95E-101	1
ENSMUSG00000026074	Map4k4	protein_coding	1	39900913;39901509;39962178;39964155;39964850;39973927;39976707;39980560;39983139;39983883;39985182;39986625;39988970;39990089;39997021;39999595;40000531;40001430;40003757;40004807;40006671;40007393;40009688;40010557;40011650;40013852;40014527;40017110;40019544;40021084;40022705;40023210;40024310;40024629	39901286;39902456;39962234;39964204;39964901;39974052;39976817;39980650;39983269;39983937;39985260;39986800;39989042;39990299;39997182;39999974;40000749;40001591;40003987;40004913;40006822;40009329;40009863;40010677;40011841;40014223;40014698;40017253;40019678;40021184;40022854;40023519;40024449;40026310	+;+;+;+;+;+;+;+;+;+;+;+;+;+;+;+;+;+;+;+;+;+;+;+;+;+;+;+;+;+;+;+;+;+	9579	1.275038177	5.898328104	6.714071126	0.00956551	0.021158278	1	0.009453988	5.898328104	0.000379237	0.984462967	0.505967882	0	1.265584189	5.898328104	6.4639136	0.011008692	0.309450336	0	2.174144535	5.912969332	12.76905525	0.000352401	0.001195791	1	-0.269316751	5.912969332	0.174182944	0.676420737	0.344971285	0	2.443461286	5.912969332	15.25912922	0.0000937	0.001146573	1	0.202545761	5.912969332	0.141516818	0.706777723	0.27414769	0
ENSMUSG00000045092	S1pr1	protein_coding	3	115710433;115714709	115713114;115715072	-;-	3046	-0.065806719	4.785185687	0.002555581	0.95968191	0.477133547	0	-1.323439737	4.785185687	3.489558687	0.061757046	0.08623213	0	1.257633018	4.785185687	2.467662254	0.116210652	0.733049731	0	2.403545504	4.811209616	12.72459478	0.000360878	0.001218437	1	-0.707670811	4.811209616	0.37695517	0.539237299	0.296194285	0	3.111216315	4.811209616	15.27840869	0.0000928	0.001138842	1	-2.218614547	4.811209616	193.7030236	4.94E-44	9.91E-43	1
ENSMUSG00000002059	Rab34	protein_coding	11	78188430;78188779;78189571;78190130;78190478;78191208;78191365;78191575;78191774	78188511;78189390;78189662;78190390;78191114;78191289;78191455;78191682;78192193	+;+;+;+;+;+;+;+;+	2385	0.336109945	1.951343009	0.729459559	0.393058423	0.288848903	0	-0.92097719	1.951343009	5.286151472	0.021495673	0.039857177	1	1.257087135	1.951343009	9.161504056	0.002471593	0.145384111	0	1.637703353	2.043129319	7.182992385	0.007359786	0.014424924	1	-0.72721774	2.043129319	0.684067638	0.408189557	0.244634876	0	2.364921093	2.043129319	11.04604714	0.000888765	0.00599243	1	-0.273027302	2.043129319	0.882553535	0.347503239	0.160858513	0
ENSMUSG00000030109	Slc6a12	protein_coding	6	121343076;121343399;121346618;121347403;121351939;121353388;121354282;121355287;121356820;121358601;121358965;121360434;121360956;121361834;121363229;121363686;121365229	121343105;121343621;121346997;121347632;121352073;121353528;121354369;121355419;121357052;121358704;121359146;121360546;121361093;121361936;121363329;121363856;121365775	+;+;+;+;+;+;+;+;+;+;+;+;+;+;+;+;+	3052	4.59429133	2.341090925	19.46999487	0.0000102	0.0000868	1	3.347074283	2.341090925	8.109161803	0.004404209	0.012145813	1	1.247217047	2.341090925	1.664668538	0.196974164	0.836164605	0	3.715370707	2.273813547	14.49552419	0.000140493	0.000556372	1	-0.10236374	2.273813547	0.012730581	0.910165433	0.41341946	0	3.817734447	2.273813547	15.07552259	0.000103294	0.001235919	1	9.551973574	2.273813547	41.10215001	0.000000000144	0.000000000536	1
ENSMUSG00000021360	Gcnt2	protein_coding	13	40859768;40886758;40917634;40953576;40958152	40861273;40888285;40918801;40953671;40960891	+;+;+;+;+	7038	-0.699307112	6.457463881	1.698750999	0.1924514	0.181235905	0	-1.941922027	6.457463881	14.28062155	0.000157478	0.000885238	1	1.242614915	6.457463881	5.76617031	0.0163376	0.357001214	0	1.400848037	6.466099004	9.585473653	0.001961228	0.004901983	1	-0.42454264	6.466099004	0.609664862	0.434914023	0.255853217	0	1.825390677	6.466099004	14.03677928	0.00017927	0.001833909	1	-2.341263547	6.466099004	47.82062855	0.00000000000467	0.0000000000202	1
ENSMUSG00000038473	Nos1ap	protein_coding	1	170302668;170317459;170320422;170323911;170327214;170329141;170338113;170349395;170372668;170390731;170454803;170514615;170556704;170589260	170302838;170318890;170320780;170324355;170327697;170329307;170338254;170349503;170375321;170390823;170454914;170514686;170557110;170589861	-;-;-;-;-;-;-;-;-;-;-;-;-;-	7249	1.117851682	2.738278487	3.912276778	0.047934616	0.069291411	0	-0.121215169	2.738278487	0.051550007	0.820387766	0.459509771	0	1.23906685	2.738278487	4.514611149	0.033606524	0.486875214	0	2.095874817	2.808925392	11.68536078	0.000629938	0.001929643	1	-0.985801383	2.808925392	1.747063711	0.186246291	0.141073525	0	3.0816762	2.808925392	20.36662472	0.00000639	0.000144915	1	-0.172203003	2.808925392	0.114580064	0.73498886	0.282044938	0
ENSMUSG00000026875	Traf1	protein_coding	2	34941750;34945398;34946682;34947536;34949039;34956073;34961520	34944091;34945546;34946859;34948551;34949104;34960887;34961772	-;-;-;-;-;-;-	8819	4.729941738	3.41682722	59.11407472	0.0000000000000149	0.000000000000979	1	3.497414472	3.41682722	36.50467285	0.00000000152	0.0000000417	1	1.232527267	3.41682722	5.906630705	0.015083995	0.34891427	0	3.176571483	3.377557747	44.2642992	0.0000000000287	0.000000000501	1	2.411545812	3.377557747	26.67479404	0.000000241	0.00000137	1	0.765025671	3.377557747	3.100759196	0.078255792	0.126768445	0	7.75551745	3.377557747	133.2135791	8.12E-31	1.02E-29	1
ENSMUSG00000035615	Frmpd1	protein_coding	4	45184875;45203925;45229831;45243630;45244572;45249174;45256842;45261833;45268469;45269900;45271130;45273078;45273359;45274312;45275250;45278826;45283546	45184957;45204405;45229935;45243787;45244674;45249219;45256949;45261928;45268594;45270019;45271266;45273204;45273454;45274494;45275397;45279641;45285936	+;+;+;+;+;+;+;+;+;+;+;+;+;+;+;+;+	5324	1.513800558	1.137696604	8.05366692	0.004541165	0.01211554	1	0.282988537	1.137696604	0.279395267	0.597097854	0.385393022	0	1.230812022	1.137696604	5.230174173	0.022198309	0.403302573	0	1.907944469	1.226072117	8.786456624	0.003034751	0.007049695	1	-1.241197637	1.226072117	2.278581046	0.131171834	0.109215548	0	3.149142106	1.226072117	17.93008125	0.0000229	0.000397974	1	0.96496591	1.226072117	3.236654289	0.072007546	0.044739489	1
ENSMUSG00000027002	Nckap1	protein_coding	2	80500512;80502225;80506173;80506821;80508712;80512677;80513114;80517895;80519559;80519839;80520372;80523376;80524538;80525559;80528535;80530158;80533645;80535474;80538104;80540119;80540510;80541463;80544990;80547901;80548830;80553137;80554202;80554698;80570119;80571213;80580858	80501411;80502314;80506282;80506937;80508805;80512757;80513196;80517988;80519656;80519969;80520590;80523507;80524677;80525680;80528667;80530303;80533703;80535555;80538236;80540225;80540606;80541519;80545146;80547949;80548967;80553449;80554258;80555070;80570229;80571230;80581380	-;-;-;-;-;-;-;-;-;-;-;-;-;-;-;-;-;-;-;-;-;-;-;-;-;-;-;-;-;-;-	4964	0.680415623	3.729121635	2.908559338	0.08811055	0.106226738	0	-0.550364945	3.729121635	1.924673278	0.165342395	0.170268563	0	1.230780568	3.729121635	9.215806444	0.002399345	0.144478725	0	1.650651134	3.774742911	11.38667055	0.00073973	0.002209614	1	-0.171558952	3.774742911	0.099036674	0.75298874	0.369836573	0	1.822210086	3.774742911	13.0436021	0.000304322	0.002665159	1	-0.138656025	3.774742911	0.119323434	0.729769441	0.280563516	0
ENSMUSG00000073409	H2-Q6	protein_coding	17	35424850;35425108;35425571;35427864;35428267;35429000	35424940;35425377;35425846;35428139;35428382;35430055	+;+;+;+;+;+	2085	3.639505633	3.873374171	23.87721672	0.00000103	0.0000122	1	2.410593268	3.873374171	12.14238515	0.000492887	0.002243118	1	1.228912365	3.873374171	4.175316868	0.041016892	0.520621779	0	1.345690987	3.915729689	28.22262225	0.000000108	0.00000103	1	0.98191019	3.915729689	13.65058766	0.000220172	0.000561338	1	0.363780797	3.915729689	2.398910211	0.12141981	0.16666841	0	7.136748297	3.915729689	769.3721342	2.46E-169	5.97E-167	1
ENSMUSG00000053965	Pde5a	protein_coding	3	122728947;122729570;122747889;122760878;122774553;122778935;122781567;122794260;122795234;122803032;122804550;122807033;122817921;122823056;122824915;122835553;122839542;122840971;122843045;122851650;122852538;122855195	122729367;122730656;122748477;122760967;122776425;122779072;122781634;122794368;122795321;122803207;122804609;122807126;122818067;122823181;122825009;122835640;122839642;122841048;122843108;122851724;122852621;122859374	+;+;+;+;+;+;+;+;+;+;+;+;+;+;+;+;+;+;+;+;+;+	9831	0.365484444	4.491093791	0.610952369	0.434429452	0.306672865	0	-0.85162331	4.491093791	3.507637283	0.061086514	0.085632925	0	1.217107754	4.491093791	6.537697518	0.010561195	0.302220391	0	1.526819059	4.522055357	7.99356794	0.004694381	0.010058751	1	-0.66005779	4.522055357	1.199748742	0.273371902	0.185494353	0	2.186876849	4.522055357	14.43449296	0.00014512	0.001570293	1	-0.815139634	4.522055357	3.007852388	0.08286201	0.050268965	0
ENSMUSG00000056758	Hmga2	protein_coding	10	120361275;120370626;120374668;120462664;120470290;120475953	120364296;120370725;120374700;120462714;120473338;120476469	-;-;-;-;-;-	6772	0.427469912	3.573637588	1.138088323	0.286056637	0.235100065	0	-0.783492535	3.573637588	3.805620854	0.051080835	0.07563375	0	1.210962447	3.573637588	8.492082264	0.003566953	0.176342896	0	1.630744064	3.62500281	11.07927196	0.000872981	0.002522608	1	-0.378531848	3.62500281	0.366423228	0.5449604	0.298180016	0	2.009275912	3.62500281	14.27052112	0.000158325	0.001675	1	-0.409124941	3.62500281	1.744371075	0.186585934	0.097979401	0
ENSMUSG00000028565	Nfia	protein_coding	4	97772734;97777608;97783082;97880119;97911033;97956374;98000392;98014213;98020827;98041551;98063013;98065281;98081725;98111218	97772911;97777994;97783613;97880169;97911249;97956439;98000466;98014330;98020954;98042595;98063191;98065446;98081816;98118874	+;+;+;+;+;+;+;+;+;+;+;+;+;+	10891	0.222087276	1.854197553	0.128026096	0.720487493	0.408647936	0	-0.98506012	1.854197553	2.81500679	0.093386501	0.115047527	0	1.207147396	1.854197553	3.775620516	0.052004608	0.568110798	0	1.781512069	1.910708964	6.80396356	0.009095574	0.017113423	1	-0.446954743	1.910708964	0.371684009	0.542087767	0.297196115	0	2.228466812	1.910708964	9.837199838	0.001710176	0.009788982	1	-1.46936645	1.910708964	5.53255731	0.018665804	0.014360707	1
ENSMUSG00000021822	Plau	protein_coding	14	20836662;20837049;20837610;20837778;20838513;20839096;20839332;20839775;20840498;20840946;20842274	20836734;20837135;20837640;20837885;20838687;20839187;20839554;20839923;20840638;20841094;20843388	+;+;+;+;+;+;+;+;+;+;+	2343	2.795882851	3.504783211	25.63192968	0.000000413	0.00000554	1	1.589164527	3.504783211	8.491739605	0.003567625	0.010320083	1	1.206718324	3.504783211	5.60821701	0.017876444	0.366476629	0	2.881135182	3.567182066	17.26005274	0.0000326	0.00015798	1	0.018766388	3.567182066	0.000436618	0.983329095	0.433095654	0	2.862368794	3.567182066	16.07457078	0.0000609	0.000830616	1	2.50303616	3.567182066	25.10665805	0.000000542	0.00000123	1
ENSMUSG00000054737	Zfp182	protein_coding	X	21028939;21036337;21036628;21057678;21060503;21061475;21061894	21031652;21036471;21036772;21059803;21060557;21061609;21062316	-;-;-;-;-;-;-	5733	-1.364617969	4.197824438	7.342336997	0.006734923	0.016281953	1	-2.571007935	4.197824438	19.44742368	0.0000103	0.0000929	1	1.206389966	4.197824438	5.095631485	0.023986179	0.418623261	0	-0.43492967	4.171693522	7.584630138	0.005886804	0.012084852	1	-0.545924009	4.171693522	11.70236259	0.000624208	0.001385646	1	0.110994339	4.171693522	0.472694576	0.491750143	0.375913787	0	-1.773723634	4.171693522	119.1681941	9.62E-28	1.05E-26	1
ENSMUSG00000030688	Stard10	protein_coding	7	101317086;101321113;101321489;101342498;101343184;101343917;101345635;101345892	101317227;101321352;101322033;101342645;101343287;101344332;101345687;101346626	+;+;+;+;+;+;+;+	2383	-0.010386884	3.809266424	0.000209118	0.988462263	0.484613986	0	-1.216404371	3.809266424	9.035477703	0.002647899	0.008209216	1	1.206017486	3.809266424	8.015404801	0.004638111	0.200781123	0	1.686352973	3.854505239	10.25458205	0.001363455	0.003643791	1	-0.478768134	3.854505239	0.409416648	0.52226574	0.289580406	0	2.165121108	3.854505239	13.31262076	0.000263626	0.002425202	1	-0.927235304	3.854505239	18.44997714	0.0000174	0.0000299	1
ENSMUSG00000040896	Kcnd3	protein_coding	3	105452330;105453086;105458739;105658611;105665022;105665457;105668080;105669005	105452717;105453457;105459921;105658773;105665123;105667589;105668327;105674002	+;+;+;+;+;+;+;+	9587	2.379674495	3.034688081	18.94459571	0.0000135	0.000109731	1	1.17428969	3.034688081	4.457208638	0.034754246	0.05713259	0	1.205384805	3.034688081	5.065025634	0.024413344	0.422931027	0	2.312576238	3.102134382	13.23786603	0.00027435	0.00096688	1	-0.530292283	3.102134382	0.566073227	0.451823544	0.26263009	0	2.842868521	3.102134382	18.01044858	0.000022	0.000382453	1	2.357712419	3.102134382	16.48490322	0.000049	0.0000768	1
ENSMUSG00000025329	Padi1	protein_coding	4	140812983;140817126;140818294;140818865;140819727;140824822;140826499;140826843;140827902;140828091;140829154;140829372;140830774;140831445;140832292;140845560	140814854;140817251;140818373;140818958;140819871;140824973;140826606;140826966;140828005;140828263;140829279;140829486;140830835;140831517;140832472;140845778	-;-;-;-;-;-;-;-;-;-;-;-;-;-;-;-	3754	0.470799119	0.843939877	0.435046042	0.509523263	0.33641366	0	-0.732400627	0.843939877	1.286114777	0.256765184	0.229066491	0	1.203199746	0.843939877	2.670784994	0.102205602	0.709107872	0	3.06337832	0.937650285	14.67952325	0.000127423	0.000510297	1	-0.312133539	0.937650285	0.060498218	0.805710213	0.385861219	0	3.375511859	0.937650285	14.90020445	0.000113351	0.001318721	1	-1.663508139	0.937650285	15.45863405	0.0000843	0.000125408	1
ENSMUSG00000001034	Mapk7	protein_coding	11	61488812;61492850;61494335	61491686;61494296;61494406	-;-;-	4394	1.864704852	1.942723849	11.31570105	0.000768544	0.003024473	1	0.665513246	1.942723849	1.485372305	0.222935863	0.208989186	0	1.199191606	1.942723849	5.014776025	0.02513188	0.426891045	0	2.282926913	2.04839553	10.00740827	0.001559118	0.00406695	1	-1.265222167	2.04839553	1.249272717	0.26369143	0.18066186	0	3.54814908	2.04839553	15.96824223	0.0000644	0.000858854	1	1.401961073	2.04839553	9.546528565	0.002003279	0.002109438	1
ENSMUSG00000028028	Alpk1	protein_coding	3	127670310;127672360;127673320;127677686;127679361;127683508;127684342;127687582;127695554;127724285;127729271;127754850;127780161	127671131;127672546;127673482;127677839;127681452;127683612;127686343;127687641;127695752;127724529;127729571;127755020;127780527	-;-;-;-;-;-;-;-;-;-;-;-;-	6868	0.262386481	2.888231696	0.195120331	0.658688745	0.388394021	0	-0.936777244	2.888231696	2.721136917	0.099027458	0.120195401	0	1.199163725	2.888231696	3.957468275	0.046663836	0.543038091	0	1.852457884	2.950559708	7.780352288	0.00528175	0.011061222	1	-0.421672263	2.950559708	0.312239119	0.576309412	0.309963142	0	2.274130147	2.950559708	10.54256913	0.001166561	0.007383038	1	-1.314514995	2.950559708	5.469916829	0.019346546	0.014783288	1
ENSMUSG00000045410	Akr1e1	protein_coding	13	4590757;4593562;4595071;4595660;4597485;4598770;4601218;4602681;4607391;4609085	4593298;4593644;4595154;4595732;4597582;4598892;4601353;4602797;4607558;4609174	-;-;-;-;-;-;-;-;-;-	3514	1.23167022	3.057834274	7.932212266	0.004856239	0.012718631	1	0.033470815	3.057834274	0.005585837	0.940422809	0.493956494	0	1.198199405	3.057834274	7.449881514	0.006344063	0.231741062	0	1.622741559	3.126446045	9.085904791	0.00257587	0.006173316	1	-0.836543399	3.126446045	1.552447562	0.212774478	0.155120149	0	2.459284958	3.126446045	16.70795628	0.0000436	0.000657305	1	0.822145548	3.126446045	3.933947092	0.047320755	0.031483429	1
ENSMUSG00000025161	Slc16a3	protein_coding	11	120948480;120949053;120950688;120951138;120954174;120955226;120955799;120956355;120957855	120948579;120949150;120950897;120951493;120954268;120955469;120956231;120957122;120960868	+;+;+;+;+;+;+;+;+	5318	0.940212067	4.642002221	9.782012094	0.001762274	0.005836964	1	-0.254557803	4.642002221	0.687012333	0.40718246	0.305773588	0	1.194769871	4.642002221	16.40319956	0.0000512	0.011616221	1	0.292969085	4.673844511	0.680781296	0.409317817	0.301927195	0	-1.330978603	4.673844511	8.842236411	0.002943382	0.005159608	1	1.623947687	4.673844511	13.8784171	0.000195025	0.001931265	1	1.384320272	4.673844511	38.77532105	0.000000000476	0.00000000165	1
ENSMUSG00000008129	4930432K21Rik	protein_coding	8	84148025;84148159;84148838;84159445;84161213;84162300;84166581;84170355;84171818;84172161	84148064;84148398;84148885;84159607;84161291;84162404;84167690;84170452;84171910;84172590	+;+;+;+;+;+;+;+;+;+	2406	1.268528478	0.753804924	5.15554397	0.023172276	0.041024198	1	0.078422327	0.753804924	0.023772773	0.877464486	0.476368154	0	1.190106151	0.753804924	4.786734868	0.028679744	0.454334839	0	3.001209907	0.73770823	33.3651719	0.00000000764	0.0000000933	1	0.649054203	0.73770823	1.206659813	0.271994648	0.184928254	0	2.352155704	0.73770823	22.16420894	0.0000025	0.0000695	1	-0.637655343	0.73770823	2.182319208	0.139603951	0.077567099	0
ENSMUSG00000091191	Gm17334	protein_coding	11	53772281	53773187	-	907	1.187928988	1.834762277	7.906022679	0.004927048	0.012840185	1	-0.001895311	1.834762277	0.0000219	0.99626642	0.508519848	0	1.189824299	1.834762277	7.874490544	0.005013699	0.212389471	0	2.158052555	1.829526415	27.43077211	0.000000163	0.00000149	1	-0.084463645	1.829526415	0.035992382	0.849531225	0.397758523	0	2.2425162	1.829526415	28.37727344	0.0000000998	0.00000441	1	0.012330931	1.829526415	0.001094731	0.973605438	0.342478148	0
ENSMUSG00000044162	Tnip3	protein_coding	6	65590398;65596132;65597356;65597574;65605841;65614733;65631077	65595113;65596197;65597454;65600197;65605957;65614793;65634040	+;+;+;+;+;+;+	10647	2.563340105	3.918561551	25.94869381	0.000000351	0.00000477	1	1.374023639	3.918561551	7.410036985	0.006486099	0.016293816	1	1.189316466	3.918561551	6.998355792	0.008158462	0.266472465	0	1.480603058	3.96714697	8.329888521	0.003899805	0.008652572	1	-0.09400588	3.96714697	0.028053573	0.866982934	0.402306355	0	1.574608938	3.96714697	8.966888036	0.002749165	0.013688148	1	3.714194923	3.96714697	60.40824161	0.00000000000000771	0.0000000000000417	1
ENSMUSG00000032860	P2ry2	protein_coding	7	100996568;101003564;101011427;101012408	100999100;101003887;101012037;101012866	-;-;-;-	3927	0.233841171	3.123102265	0.142833215	0.705480502	0.404029696	0	-0.955193317	3.123102265	2.562151883	0.109449515	0.128494602	0	1.189034487	3.123102265	3.45441261	0.063083145	0.604196594	0	3.03051293	3.182945226	19.6281416	0.00000941	0.0000541	1	0.802359769	3.182945226	0.7359995	0.390945402	0.237595663	0	2.228153161	3.182945226	12.1893582	0.000480629	0.00374817	1	-1.628002228	3.182945226	25.5042973	0.000000441	0.00000101	1
ENSMUSG00000052477	C130026I21Rik	protein_coding	1	84992690;85112267;85113493;85241286;85245640;85246297;85248299;85254103;85254514;85257386;85259695;85260737;85261835;85270033	84993076;85112609;85113655;85241897;85245707;85247136;85248379;85254183;85254576;85257469;85259866;85260899;85262070;85270566	-;-;-;-;-;-;-;-;-;-;-;-;-;-	3827	-0.413599409	2.87371714	1.233143806	0.266796513	0.225034328	0	-1.602576362	2.87371714	18.1677958	0.0000202	0.000163531	1	1.188976953	2.87371714	10.47237051	0.001211731	0.092745301	0	0.74914765	2.79398708	5.723841021	0.016736079	0.028063776	1	-0.723016199	2.79398708	5.030343497	0.024906958	0.029730017	1	1.47216385	2.79398708	20.75359565	0.00000522	0.000124799	1	-1.550523978	2.79398708	20.8102573	0.00000507	0.0000097	1
ENSMUSG00000004383	Large	protein_coding	8	72814599;72818076;72823693;72837407;72852125;72859190;72883208;72885691;72912056;73045064;73098830;73116403;73131831;73214125;73352466	72816021;72818271;72823839;72837685;72852288;72859345;72883333;72885803;72912160;73048465;73098953;73116485;73132132;73214312;73353540	-;-;-;-;-;-;-;-;-;-;-;-;-;-;-	7883	0.820035649	3.582783131	1.874257889	0.170988214	0.167862531	0	-0.368873476	3.582783131	0.453685126	0.500590122	0.346404253	0	1.188909124	3.582783131	3.972936266	0.046237079	0.540875851	0	2.439458695	3.632358289	16.95263689	0.0000383	0.000180556	1	-0.042907034	3.632358289	0.003996408	0.949593589	0.423662103	0	2.482365729	3.632358289	16.85483359	0.0000404	0.000625915	1	-0.992206101	3.632358289	4.239230187	0.039500074	0.027053237	1
ENSMUSG00000020216	Jsrp1	protein_coding	10	80808496;80809146;80810176;80810464;80811850;80812295;80813463	80809039;80809228;80810364;80810566;80812104;80812417;80813498	-;-;-;-;-;-;-	1333	-0.513966536	2.725096475	0.442813785	0.505767478	0.334825027	0	-1.701730696	2.725096475	6.642644714	0.009956602	0.022442768	1	1.18776416	2.725096475	2.513050505	0.112907185	0.725681535	0	1.52120926	2.79534139	4.251968715	0.039204857	0.054860815	0	-4.683301543	2.79534139	5.95741548	0.014655509	0.019471179	1	6.204510803	2.79534139	16.50131732	0.0000486	0.000699289	1	-2.174932916	2.79534139	58.63037408	0.000000000000019	0.0000000000000999	1
ENSMUSG00000027514	Zbp1	protein_coding	2	173206612;173207742;173209028;173210536;173213735;173215677;173216772;173218742	173207226;173207919;173209249;173212266;173213909;173215865;173217008;173218923	-;-;-;-;-;-;-;-	3529	5.376026579	2.692712618	69.10444903	0.0000000000000000934	0.00000000000000886	1	4.191857922	2.692712618	39.11583448	0.000000000399	0.0000000126	1	1.184168657	2.692712618	4.159721704	0.041396205	0.520794389	0	4.962441437	2.619562807	154.2117916	2.08E-35	3.27E-33	1	1.74966064	2.619562807	18.3027366	0.0000188	0.0000667	1	3.212780797	2.619562807	82.37035908	1.13E-19	0.0000000000000000211	1	9.174694346	2.619562807	141.3413043	1.35E-32	1.83E-31	1
ENSMUSG00000031503	Col4a2	protein_coding	8	11312805;11313419;11313630;11354277;11398662;11399704;11401148;11402163;11402984;11403342;11404908;11406813;11408052;11408882;11409422;11410055;11413979;11414742;11415364;11415926;11420577;11421168;11423552;11423717;11425339;11425929;11427007;11427553;11429307;11431240;11433654;11434628;11437587;11437924;11438354;11438555;11438947;11439306;11440379;11441109;11441880;11443071;11443317;11443556;114…	11313114;11313507;11313684;11354357;11398796;11399748;11401264;11402234;11403019;11403404;11404999;11406854;11408144;11408917;11409472;11410099;11414032;11414808;11415474;11416075;11420669;11421322;11423624;11423823;11425540;11425988;11427063;11427660;11429528;11431401;11433824;11434771;11437709;11438105;11438417;11438629;11439054;11439413;11440450;11441347;11441996;11443232;11443415;11443702;114…	+;+;+;+;+;+;+;+;+;+;+;+;+;+;+;+;+;+;+;+;+;+;+;+;+;+;+;+;+;+;+;+;+;+;+;+;+;+;+;+;+;+;+;+;+;+;+;+	6619	1.131566354	2.605493491	4.797841355	0.028495419	0.047664795	1	-0.049566019	2.605493491	0.009847678	0.920951315	0.488449155	0	1.181132373	2.605493491	5.238314563	0.02209467	0.403302573	0	2.233754435	2.67262461	12.76660185	0.000352863	0.001196759	1	0.134646466	2.67262461	0.039943137	0.841591801	0.395552929	0	2.099107969	2.67262461	11.2182472	0.00080997	0.005588162	1	0.03418103	2.67262461	0.004155801	0.948599572	0.336802528	0
ENSMUSG00000009628	Tex15	protein_coding	8	33516738;33516940;33517324;33527224;33539613;33546187;33557202;33562976;33565043;33570544;33578951;33581512;33585498	33516819;33517044;33517427;33527299;33539748;33546352;33557439;33563122;33565205;33577578;33579000;33582746;33585582	+;+;+;+;+;+;+;+;+;+;+;+;+	9622	2.861892497	0.976374819	22.80986131	0.00000179	0.0000197	1	1.681084134	0.976374819	7.827491586	0.005145746	0.013698202	1	1.180808363	0.976374819	4.936998776	0.026287643	0.435461687	0	1.722887034	0.990355891	8.431139364	0.003688492	0.008248742	1	0.198220277	0.990355891	0.102953615	0.748313564	0.368335929	0	1.524666756	0.990355891	6.614234422	0.010116682	0.033785542	1	4.761524972	0.990355891	47.69037206	0.00000000000499	0.0000000000215	1
ENSMUSG00000052749	Trim30b	protein_coding	7	104355382;104358460;104359742;104361411;104365757;104369685	104357981;104358646;104359764;104363797;104366313;104369884	-;-;-;-;-;-	5954	-0.103429721	2.097469537	0.035661924	0.850215359	0.446789072	0	-1.283326697	2.097469537	6.632029788	0.010016106	0.022547948	1	1.179896977	2.097469537	4.781038934	0.028774755	0.454725438	0	1.281636972	2.154941382	6.978656642	0.00824875	0.01580952	1	-1.296736792	2.154941382	4.975944655	0.025702164	0.03047001	1	2.578373764	2.154941382	21.77145565	0.00000307	0.0000816	1	-1.788167575	2.154941382	17.28479551	0.0000322	0.0000524	1
ENSMUSG00000035168	Tanc1	protein_coding	2	59612042;59630063;59646769;59699348;59706844;59724661;59742802;59758465;59769362;59771132;59772353;59779711;59785324;59790776;59791599;59793096;59795795;59797586;59799571;59806068;59807567;59815318;59817485;59820207;59833136;59834581;59835392;59837086;59838975;59840939;59841740;59842695	59612196;59630262;59649455;59699427;59706935;59724849;59742932;59758569;59769504;59771262;59772539;59779867;59785587;59790898;59791880;59793247;59796026;59797752;59800178;59806384;59809504;59815554;59817670;59821381;59833269;59834704;59835567;59837218;59839066;59841085;59842110;59846149	+;+;+;+;+;+;+;+;+;+;+;+;+;+;+;+;+;+;+;+;+;+;+;+;+;+;+;+;+;+;+;+	14570	1.156178975	4.960559087	7.672125366	0.005608036	0.014162817	1	-0.021243707	4.960559087	0.002682614	0.958692869	0.498887425	0	1.177422682	4.960559087	8.028344137	0.004605092	0.200781123	0	1.988493839	4.984067766	13.41736442	0.000249306	0.000895909	1	0.236862833	4.984067766	0.18517281	0.666964987	0.341957609	0	1.751631006	4.984067766	10.53263162	0.001172851	0.007416251	1	0.333067436	4.984067766	0.453050096	0.50089006	0.212331327	0
ENSMUSG00000030465	Psd3	protein_coding	8	67689082;67711526;67713683;67719900;67720796;67741761;67758072;67790470;67817948;67878278;67882981;67901808;67903648;67906259;67908486;67908683;67910807;67951685;67960387;67963289;67974133;68000717;68062144	67697187;67713359;67713826;67720044;67720953;67741831;67758265;67790941;67818295;67878612;67883071;67901810;67904175;67906371;67908566;67908889;67910932;67951879;67960779;67964354;67974574;68000825;68062286	-;-;-;-;-;-;-;-;-;-;-;-;-;-;-;-;-;-;-;-;-;-;-	15304	-0.171909449	4.693704282	0.080059626	0.777216623	0.425770881	0	-1.344735418	4.693704282	5.646320303	0.01749204	0.034392167	1	1.172825968	4.693704282	4.436384937	0.035180666	0.496842207	0	1.972176689	4.718017846	12.91587103	0.000325808	0.001116205	1	0.270206245	4.718017846	0.224261528	0.635811857	0.330871891	0	1.701970443	4.718017846	9.731502888	0.001811363	0.010195183	1	-1.9496448	4.718017846	15.19888414	0.0000968	0.000141743	1
ENSMUSG00000102752	Gm7694	protein_coding	1	170298199;170302511;170306277	170301641;170302838;170306332	-;-;-	3827	1.385300264	4.172039214	5.975827197	0.014503277	0.028943731	1	0.21361805	4.172039214	0.165371029	0.684258921	0.417782873	0	1.171682214	4.172039214	4.252114625	0.039201489	0.51189794	0	2.954644023	4.213621912	21.06368366	0.00000444	0.0000277	1	0.013637333	4.213621912	0.000250698	0.987367256	0.434342139	0	2.94100669	4.213621912	19.57100827	0.00000969	0.000204182	1	-0.075620111	4.213621912	0.03401723	0.853670173	0.313504301	0
ENSMUSG00000022623	Shank3	protein_coding	15	89499623;89500123;89501283;89503120;89503303;89503540;89503797;89504317;89505390;89521103;89524026;89524322;89525160;89530796;89531626;89532095;89532329;89532890;89534368;89538015;89543100;89543794;89547626;89557735	89499919;89500418;89501475;89503228;89503454;89503707;89503913;89504394;89505456;89521373;89524219;89524581;89525273;89531418;89531708;89532219;89532461;89533454;89534394;89538038;89543230;89543878;89549882;89560261	+;+;+;+;+;+;+;+;+;+;+;+;+;+;+;+;+;+;+;+;+;+;+;+	8896	0.895303416	3.189082272	3.128229467	0.076947267	0.09687161	0	-0.275810328	3.189082272	0.325130539	0.56854057	0.374032547	0	1.171113745	3.189082272	5.218883619	0.02234289	0.403302573	0	1.955717652	3.243377987	11.23920472	0.000800875	0.002354379	1	-0.392224727	3.243377987	0.378863021	0.538212357	0.295855838	0	2.347942379	3.243377987	14.91133225	0.000112684	0.001315263	1	-0.323106477	3.243377987	0.4022006	0.525954958	0.22014276	0
ENSMUSG00000021279	Cdc42bpb	protein_coding	12	111292972;111294894;111295056;111295739;111295948;111296209;111296380;111299083;111301810;111302014;111303830;111304972;111305666;111306442;111307779;111308108;111311487;111313327;111314424;111317459;111317908;111318436;111318629;111319978;111320964;111321471;111322803;111323007;111324984;111325960;111327416;111329139;111336026;111339821;111342026;111345532;111377097	111294232;111294964;111295161;111295856;111296065;111296293;111296477;111299682;111301872;111302230;111303911;111305111;111305802;111306547;111307856;111308197;111311566;111313421;111314572;111317564;111318032;111318541;111318873;111320088;111321206;111321604;111322922;111323173;111325063;111326208;111327616;111329232;111336174;111339916;111342109;111345623;111377718	-;-;-;-;-;-;-;-;-;-;-;-;-;-;-;-;-;-;-;-;-;-;-;-;-;-;-;-;-;-;-;-;-;-;-;-;-	6718	1.858958901	1.443488263	8.214378585	0.004155974	0.011344069	1	0.687940814	1.443488263	1.245864174	0.26434387	0.233509526	0	1.171018087	1.443488263	3.014413794	0.082527289	0.667145777	0	2.761243752	1.50008258	15.70639218	0.000074	0.000317716	1	-0.493296619	1.50008258	0.409206221	0.522372671	0.289580406	0	3.254540371	1.50008258	19.67797315	0.00000917	0.000195548	1	0.350843152	1.50008258	0.329792017	0.565781582	0.232443908	0
ENSMUSG00000032846	Zswim6	protein_coding	13	107724618;107728572;107730227;107731049;107733799;107738372;107740233;107743536;107743961;107748184;107769560;107773373;107787653;107889397;107889579	107727297;107728653;107730390;107731206;107733934;107738632;107740379;107743682;107744137;107748363;107769710;107773521;107788009;107889577;107890064	-;-;-;-;-;-;-;-;-;-;-;-;-;-;-	5456	1.705302363	3.261093234	11.88498186	0.000565884	0.002365489	1	0.534833392	3.261093234	1.264315585	0.260835787	0.231472443	0	1.17046897	3.261093234	5.670193575	0.017255552	0.361188423	0	2.680437949	3.325768667	21.00361796	0.00000458	0.0000285	1	-0.050858442	3.325768667	0.004576476	0.946064526	0.422898627	0	2.731296391	3.325768667	20.31988244	0.00000655	0.000147619	1	0.736958714	3.325768667	3.229204016	0.07233584	0.044917595	1
ENSMUSG00000021756	Il6st	protein_coding	13	112464070;112465727;112467593;112472587;112475008;112479985;112481424;112487709;112488504;112490483;112491144;112493589;112494579;112495190;112497285;112497722;112498749;112501113;112502791;112503705	112464250;112465926;112467675;112472673;112475109;112480290;112483616;112487869;112488658;112490642;112491186;112493671;112494789;112495372;112497386;112497868;112498889;112501209;112502872;112510086	+;+;+;+;+;+;+;+;+;+;+;+;+;+;+;+;+;+;+;+	11099	0.374886319	3.640221432	0.311992691	0.576459957	0.360462116	0	-0.793846643	3.640221432	1.677715196	0.195228326	0.191004021	0	1.168732961	3.640221432	3.000648362	0.083231202	0.668034532	0	1.906600491	3.68362175	7.236086119	0.007145257	0.014106767	1	-0.603233632	3.68362175	0.647684358	0.420941801	0.250036159	0	2.509834124	3.68362175	11.47056446	0.000707072	0.005004327	1	-1.613889494	3.68362175	5.967848434	0.014569046	0.011654226	1
ENSMUSG00000092511	Gm20547	protein_coding	17	34856412;34856880;34857004;34857219;34857492;34857668;34858037;34858498;34859009;34859230;34859442;34859936;34860286;34860524;34860763;34861028;34861731;34863023;34863345;34863624;34863863;34864045;34864308;34864512;34864729;34866518;34872367;34876154;34876334;34881572;34881950	34856582;34856929;34857136;34857319;34857568;34857821;34858154;34858595;34859146;34859331;34859573;34860074;34860422;34860625;34860936;34861213;34861964;34863031;34863474;34863715;34863939;34864210;34864425;34864606;34864869;34866607;34872507;34876255;34876510;34881796;34882042	-;-;-;-;-;-;-;-;-;-;-;-;-;-;-;-;-;-;-;-;-;-;-;-;-;-;-;-;-;-;-	3902	1.818495656	2.383341794	11.92558028	0.000553684	0.00232111	1	0.651901732	2.383341794	1.730196117	0.188385854	0.186339984	0	1.166593924	2.383341794	4.784662172	0.02871428	0.454334839	0	2.770125286	2.302375467	28.00266169	0.000000121	0.00000113	1	0.182857772	2.302375467	0.126740583	0.721835745	0.360025173	0	2.587267514	2.302375467	24.68978516	0.000000673	0.0000232	1	0.331859941	2.302375467	0.435693876	0.509208194	0.214981502	0
ENSMUSG00000030122	Ptms	protein_coding	6	124913681;124914408;124914635;124914918;124915360;124917560;124920039	124914232;124914466;124914713;124915224;124915529;124917946;124920103	-;-;-;-;-;-;-	1619	1.116199361	3.043159305	3.961452314	0.046553522	0.067919072	0	-0.049366395	3.043159305	0.008080065	0.928375277	0.490439919	0	1.165565756	3.043159305	4.260551907	0.039007246	0.51189794	0	2.972716032	3.111497021	15.21917604	0.0000957	0.000398968	1	0.529416373	3.111497021	0.273603423	0.600924744	0.318551696	0	2.443299659	3.111497021	10.95813193	0.000931937	0.006189732	1	-0.053548379	3.111497021	0.015297134	0.901567395	0.325575303	0
ENSMUSG00000015846	Rxra	protein_coding	2	27676440;27677201;27709292;27710583;27737299;27740201;27741053;27741764;27748612;27752312;27754223;27756199;27757761;27759541	27676515;27677460;27709372;27710700;27737564;27740482;27741203;27741943;27748781;27752441;27754355;27756290;27757866;27762957	+;+;+;+;+;+;+;+;+;+;+;+;+;+	5462	0.996819125	3.336041004	2.970115518	0.084815798	0.10372808	0	-0.167984607	3.336041004	0.095157661	0.75771989	0.441441098	0	1.164803732	3.336041004	4.119797814	0.042384144	0.526587989	0	2.731182434	3.393588562	16.71590305	0.0000434	0.00020173	1	0.486996812	3.393588562	0.394107236	0.530148327	0.292813013	0	2.244185622	3.393588562	11.85390387	0.000575406	0.004276503	1	-0.521178648	3.393588562	1.103971188	0.293396243	0.140496176	0
ENSMUSG00000039934	Gsap	protein_coding	5	21186255;21187368;21194400;21196045;21207241;21207588;21217390;21221226;21222390;21225563;21226244;21226774;21228024;21229161;21242805;21246899;21250741;21250939;21257870;21269902;21270556;21272982;21278045;21280996;21281508;21287677;21288588;21289789;21290045;21290538;21314854	21186459;21188392;21194476;21196101;21207310;21207641;21217478;21221295;21222439;21225727;21226348;21226833;21228067;21229246;21242882;21247000;21250833;21254041;21259766;21270030;21271248;21273043;21278140;21281066;21281602;21287796;21288649;21289890;21290144;21291723;21315132	+;+;+;+;+;+;+;+;+;+;+;+;+;+;+;+;+;+;+;+;+;+;+;+;+;+;+;+;+;+;+	10425	1.795631029	3.465199662	15.3118117	0.0000911	0.000545347	1	0.632658282	3.465199662	1.954953503	0.162054062	0.168011749	0	1.162972748	3.465199662	6.539511153	0.010550434	0.302220391	0	2.161867599	3.519148013	13.14754719	0.000287896	0.001006221	1	0.029412664	3.519148013	0.002196699	0.962617667	0.427288891	0	2.132454935	3.519148013	12.54758735	0.000396718	0.003246705	1	1.348098277	3.519148013	6.363295672	0.011650495	0.009608011	1
ENSMUSG00000055717	Slain1	protein_coding	14	103650228;103655771;103656933;103664498;103684234;103685669;103688062;103695168;103702517;103703836	103650908;103655826;103657072;103664712;103684383;103685818;103688403;103695323;103702838;103704907	+;+;+;+;+;+;+;+;+;+	3284	0.829338147	3.812129698	1.755143013	0.185231488	0.176946549	0	-0.332340268	3.812129698	0.300777793	0.583395225	0.379654708	0	1.161678415	3.812129698	3.266250466	0.070719087	0.628339362	0	1.660369578	3.862223633	5.239490517	0.022079739	0.034950965	1	-1.84591314	3.862223633	2.882093272	0.089569515	0.081928514	0	3.506282718	3.862223633	13.95708074	0.000187032	0.001886214	1	-0.046462548	3.862223633	0.008424767	0.926867646	0.33158931	0
ENSMUSG00000027947	Il6ra	protein_coding	3	89864059;89876809;89877844;89878849;89885902;89886542;89887022;89889187;89890237;89912955	89871386;89876908;89877913;89878895;89886043;89886708;89887206;89889310;89890473;89913196	-;-;-;-;-;-;-;-;-;-	8642	0.486676621	3.560760487	0.527595872	0.467619362	0.319879615	0	-0.673537894	3.560760487	1.321463794	0.250329514	0.22543318	0	1.160214516	3.560760487	3.269672739	0.0705717	0.628339362	0	2.64955505	3.605172255	22.88268268	0.00000172	0.0000121	1	0.314051961	3.605172255	0.264268028	0.607203008	0.320860079	0	2.335503089	3.605172255	18.05251243	0.0000215	0.000375934	1	-1.972275897	3.605172255	17.76257045	0.000025	0.0000415	1
ENSMUSG00000073910	Mob3b	protein_coding	4	34949074;34985916;35083600;35157252	34954047;34986118;35084389;35157484	-;-;-;-	6200	1.418475397	1.661309283	6.882147965	0.008706087	0.019682958	1	0.26125925	1.661309283	0.247888786	0.618565587	0.392462775	0	1.157216147	1.661309283	4.620539007	0.031591309	0.473890363	0	2.369862206	1.743588234	11.16798712	0.000832209	0.00242554	1	0.255843984	1.743588234	0.108639745	0.741698113	0.366289862	0	2.114018223	1.743588234	8.923902627	0.002814624	0.013889154	1	0.500124912	1.743588234	0.714565671	0.397932274	0.178582075	0
ENSMUSG00000024985	Tcf7l2	protein_coding	19	55741810;55742776;55742845;55755014;55817764;55863418;55893352;55894534;55895510;55895662;55898309;55898553;55908423;55910579;55912559;55917339;55918885;55919511;55923896;55925977;55926682;55927730;55931434	55742530;55742842;55743197;55755082;55817865;55863561;55893464;55894731;55895637;55895741;55898433;55898649;55910549;55910681;55912723;55917479;55919044;55919618;55925239;55926049;55926756;55927754;55933654	+;+;+;+;+;+;+;+;+;+;+;+;+;+;+;+;+;+;+;+;+;+;+	8739	1.418784564	1.135985804	6.325360939	0.011902326	0.025022817	1	0.262792733	1.135985804	0.227024649	0.633738837	0.398161717	0	1.155991831	1.135985804	4.111677607	0.042588098	0.526587989	0	2.074118009	1.144919475	8.141517011	0.004326307	0.009425519	1	-0.236583657	1.144919475	0.099008251	0.753023033	0.369836573	0	2.310701666	1.144919475	9.676305305	0.001866596	0.01039919	1	0.568322438	1.144919475	0.705515294	0.400936658	0.179518065	0
ENSMUSG00000030313	Dennd5b	protein_coding	6	148988071;148998257;148999921;149000599;149005166;149006726;149009755;149013850;149016982;149019341;149020545;149027283;149029110;149033266;149036386;149038095;149044483;149054900;149068050;149080806;149082385;149101183	148993889;148998431;149000047;149000681;149005353;149006844;149009900;149014237;149017188;149019422;149020623;149027435;149029241;149033359;149036536;149042873;149045019;149055087;149068716;149081295;149085363;149101680	-;-;-;-;-;-;-;-;-;-;-;-;-;-;-;-;-;-;-;-;-;-	18081	0.248455357	4.535084363	0.270396351	0.60306602	0.369109465	0	-0.907381785	4.535084363	3.845047534	0.049893107	0.074431063	0	1.155837142	4.535084363	6.051014908	0.013898306	0.336995611	0	1.581687151	4.560831783	8.548784385	0.00345753	0.007836912	1	-0.155471248	4.560831783	0.079521065	0.7779475	0.37740394	0	1.737158399	4.560831783	10.05424235	0.001519975	0.008966216	1	-1.035870509	4.560831783	4.139025347	0.041905291	0.028442784	1
ENSMUSG00000008153	Clstn3	protein_coding	6	124430759;124431958;124433408;124436772;124437375;124438270;124438759;124449490;124450706;124451306;124455929;124456877;124457856;124458544;124459158;124459766;124461532;124462110;124462682;124463977;124464421	124431732;124432160;124433503;124436953;124437520;124438440;124438985;124450172;124450759;124451468;124456176;124456989;124458137;124458729;124459307;124459974;124461727;124462232;124462744;124464101;124464794	-;-;-;-;-;-;-;-;-;-;-;-;-;-;-;-;-;-;-;-;-	4968	-1.602318154	3.68537905	6.359970001	0.011672352	0.024684154	1	-2.752977811	3.68537905	13.34905782	0.000258552	0.00132153	1	1.150659657	3.68537905	3.15909676	0.075504948	0.649514094	0	0.119127999	3.639974801	0.337040118	0.561542725	0.368758034	0	-0.035525928	3.639974801	0.029517847	0.863588801	0.401234084	0	0.154653927	3.639974801	0.560522172	0.454049928	0.359863274	0	-2.286483482	3.639974801	105.1899433	1.11E-24	1.08E-23	1
ENSMUSG00000038860	Garnl3	protein_coding	2	32986224;32989506;32990564;32992123;32995047;32997656;33002779;33003784;33004632;33006798;33008928;33009229;33015186;33016685;33018501;33019309;33021408;33026080;33031070;33034031;33034710;33041443;33045488;33046584;33052096;33054158;33064004;33085875;33086779;33087082;33104849;33130424;33131313;33131591	32986830;32989632;32990779;32992261;32995165;32997763;33002845;33003942;33005227;33008328;33009055;33011511;33015260;33016789;33018616;33019885;33023534;33027194;33031173;33034129;33034785;33041469;33045551;33046648;33052214;33054257;33064078;33086555;33086800;33087253;33105028;33130608;33131436;33131654	-;-;-;-;-;-;-;-;-;-;-;-;-;-;-;-;-;-;-;-;-;-;-;-;-;-;-;-;-;-;-;-;-;-	12352	1.569619267	0.673983717	7.683189642	0.005573757	0.014109392	1	0.419616578	0.673983717	0.560395943	0.454100755	0.32706124	0	1.150002689	0.673983717	3.904031981	0.048170371	0.552403651	0	2.146934979	0.606176265	9.902500211	0.001650544	0.00425776	1	-0.549894116	0.606176265	0.585758547	0.444063965	0.259657681	0	2.696829095	0.606176265	14.34024234	0.000152568	0.001628479	1	0.67173807	0.606176265	1.036525099	0.308631021	0.146543311	0
ENSMUSG00000038648	Creb3l2	protein_coding	6	37327255;37334292;37335828;37336215;37336406;37353557;37354751;37355643;37358463;37362358;37363968;37379812;37441699	37332500;37334582;37335954;37336314;37336535;37353625;37354809;37355789;37358647;37362445;37364143;37380028;37442146	-;-;-;-;-;-;-;-;-;-;-;-;-	7283	1.285204554	3.258799611	5.270229104	0.021693157	0.03904042	1	0.138761987	3.258799611	0.061636554	0.803927751	0.454722478	0	1.146442567	3.258799611	3.971605951	0.04627362	0.540875851	0	1.86949009	3.321215548	8.052713833	0.004543554	0.009803977	1	-1.164034179	3.321215548	2.150645227	0.142509989	0.115905722	0	3.033524269	3.321215548	16.76635422	0.0000423	0.000644555	1	0.478599678	3.321215548	0.735753142	0.391024704	0.176071878	0
ENSMUSG00000055541	Lair1	protein_coding	7	4003402;4010251;4010466;4010590;4010730;4027005;4027203;4028321;4028707;4055797;4063069	4009834;4010300;4010503;4010632;4010846;4027048;4027242;4028407;4029036;4055953;4063204	-;-;-;-;-;-;-;-;-;-;-	7475	1.277303818	4.680613562	4.75878208	0.029149167	0.048427931	1	0.131815604	4.680613562	0.058676857	0.808599577	0.456068091	0	1.145488214	4.680613562	3.709864723	0.054091775	0.57001439	0	2.510671225	4.711523106	15.92880194	0.0000658	0.000288535	1	-0.276139678	4.711523106	0.149244137	0.699258737	0.352245353	0	2.786810903	4.711523106	18.12120613	0.0000207	0.000369657	1	-0.317877842	4.711523106	0.371823096	0.542012198	0.225004614	0
ENSMUSG00000015568	Lpl	protein_coding	8	68880491;68887443;68890744;68891378;68892595;68894627;68895662;68896599;68899417;68901148;68902284;68904506;68907233	68880840;68889681;68890933;68891588;68892774;68894738;68895895;68896841;68899537;68901330;68902385;68906934;68907448	+;+;+;+;+;+;+;+;+;+;+;+;+	6810	2.211657491	4.627186624	22.12178222	0.00000256	0.0000269	1	1.066635791	4.627186624	5.301459555	0.021307563	0.039617372	1	1.1450217	4.627186624	6.422189277	0.011270314	0.312016855	0	2.559018922	4.661853856	15.6442487	0.0000764	0.000326254	1	0.339142199	4.661853856	0.216541792	0.641687627	0.332918581	0	2.219876723	4.661853856	11.99955418	0.000532133	0.004040764	1	1.817560653	4.661853856	12.01425541	0.000527952	0.000652334	1
ENSMUSG00000040464	Gtpbp10	protein_coding	5	5537454;5541902;5546350;5547927;5554824;5555238;5556065;5557213;5558869	5539451;5544191;5547268;5548000;5554899;5555754;5556156;5557406;5559538	-;-;-;-;-;-;-;-;-	6830	0.387227217	3.555120682	0.668060564	0.413728601	0.297829183	0	-0.757287997	3.555120682	2.552048767	0.110151334	0.129002531	0	1.144515214	3.555120682	5.421399039	0.019891415	0.385849586	0	0.952114447	3.607725159	2.676915362	0.101812767	0.112835803	0	-1.627047839	3.607725159	5.288764868	0.021463438	0.026351422	1	2.579162286	3.607725159	14.33591352	0.00015292	0.001628479	1	-0.242924922	3.607725159	0.240658406	0.623730983	0.249769302	0
ENSMUSG00000000982	Ccl3	protein_coding	11	83647844;83648569;83649202	83648343;83648680;83649355	-;-;-	766	10.47358935	5.062781244	558.2146106	2.06E-123	1.33E-119	1	9.329992385	5.062781244	438.9206967	1.86E-97	1.25E-93	1	1.143596961	5.062781244	26.10897394	0.000000323	0.000315372	1	3.571232753	5.090142425	48.8333868	0.00000000000279	0.0000000000549	1	2.13021403	5.090142425	10.63367571	0.001110468	0.002262353	1	1.441018723	5.090142425	13.92497271	0.000190254	0.001902539	1	12.84173778	5.090142425	1333.260362	6.69E-292	1.54E-288	1
ENSMUSG00000090124	Ugt1a7c	protein_coding	1	88095062;88103252;88138473;88215044;88215795;88216138;88218127	88095978;88103378;88139331;88215175;88215882;88216357;88220002	+;+;+;+;+;+;+	4219	0.82702396	4.671755762	3.385337782	0.065778699	0.087005531	0	-0.313657744	4.671755762	0.532843859	0.46541369	0.332262289	0	1.140681704	4.671755762	6.17049061	0.012989858	0.32877164	0	1.853848351	4.701358273	16.2234657	0.0000563	0.000251197	1	-0.679638525	4.701358273	1.571981551	0.209919478	0.153524893	0	2.533486876	4.701358273	25.80516996	0.000000378	0.0000142	1	-0.383332235	4.701358273	1.024006982	0.311570424	0.147628996	0
ENSMUSG00000035493	Tgfbi	protein_coding	13	56609603;56614240;56623560;56625200;56625650;56626034;56627914;56629618;56630544;56631230;56632050;56632859;56635566;56636566;56637138;56638021;56638717	56609780;56614338;56623624;56625360;56625814;56626180;56628055;56629830;56630681;56631375;56632186;56632989;56635690;56636668;56637217;56638045;56639339	+;+;+;+;+;+;+;+;+;+;+;+;+;+;+;+;+	2678	0.849514574	3.421591688	1.479069699	0.223920133	0.200427577	0	-0.288047495	3.421591688	0.197663738	0.656613255	0.407286337	0	1.13756207	3.421591688	2.813753338	0.093459479	0.687368083	0	3.137000206	3.476763556	15.34814697	0.0000894	0.000374717	1	1.052273589	3.476763556	1.359474187	0.24362863	0.171107444	0	2.084726616	3.476763556	7.977001466	0.004737535	0.020042334	1	-0.985433595	3.476763556	2.822471088	0.092953199	0.055306434	0
ENSMUSG00000047146	Tet1	protein_coding	10	62804570;62814436;62816384;62818939;62819473;62822549;62832894;62833538;62838176;62864808;62865136;62878152;62898944	62813824;62814573;62816473;62819034;62819623;62822760;62832987;62833628;62840378;62864861;62865304;62880133;62899118	-;-;-;-;-;-;-;-;-;-;-;-;-	14710	1.203311378	3.071764705	5.704099584	0.016925335	0.032403803	1	0.06797345	3.071764705	0.019840155	0.887984426	0.479186786	0	1.135337929	3.071764705	5.203845415	0.022536978	0.403302573	0	2.288441817	3.126676033	13.22320823	0.000276504	0.000973455	1	0.495063017	3.126676033	0.586719467	0.443690492	0.259517926	0	1.7933788	3.126676033	8.47449079	0.003601612	0.016587544	1	0.168134725	3.126676033	0.092306055	0.761265703	0.289056494	0
ENSMUSG00000054545	Ugt1a6a	protein_coding	1	88134809;88138378;88215044;88218127	88134935;88139331;88217403;88218997	+;+;+;+	4312	1.044840128	4.041666565	4.059632291	0.043920062	0.065092923	0	-0.087356752	4.041666565	0.032381237	0.857193491	0.470709152	0	1.13219688	4.041666565	4.76245072	0.029087104	0.457385918	0	2.401278567	4.082945334	18.62707949	0.0000159	0.0000851	1	0.034534845	4.082945334	0.003053354	0.95593359	0.425429143	0	2.366743722	4.082945334	17.5527891	0.0000279	0.000468145	1	-0.431082839	4.082945334	0.903913806	0.341734439	0.158762044	0
ENSMUSG00000019806	Aig1	protein_coding	10	13647054;13652451;13653586;13690524;13798147;13826504;13829628;13844181;13855136;13861119;13868618	13647706;13653011;13653749;13690639;13801949;13829398;13829829;13844286;13855260;13861326;13868980	-;-;-;-;-;-;-;-;-;-;-	9196	1.328850645	1.765984402	6.044387831	0.013950569	0.028101553	1	0.198369395	1.765984402	0.145800837	0.702580968	0.423976697	0	1.13048125	1.765984402	4.302135758	0.038064542	0.510994077	0	2.247333551	1.82944724	12.02245041	0.000525636	0.001663322	1	-0.150690236	1.82944724	0.046443147	0.829372272	0.392798511	0	2.398023787	1.82944724	13.0663911	0.000300642	0.002645232	1	0.216929008	1.82944724	0.145918316	0.702466883	0.272947166	0
ENSMUSG00000079227	Ccr5	protein_coding	9	124121543;124124351;124128678;124130224;124131674;124147493	124121635;124127214;124128864;124130348;124131901;124147699	+;+;+;+;+;+	3704	3.971943563	2.350643731	36.6563754	0.00000000141	0.0000000347	1	2.841694718	2.350643731	18.83430379	0.0000143	0.000121337	1	1.130248845	2.350643731	4.552269598	0.032875142	0.484567216	0	2.312835246	2.432186437	20.74492263	0.00000525	0.0000322	1	0.905153883	2.432186437	2.693677039	0.100747081	0.089700999	0	1.407681362	2.432186437	8.62027808	0.003324411	0.015725527	1	6.280188086	2.432186437	137.7774669	8.15E-32	1.05E-30	1
ENSMUSG00000045005	Fzd5	protein_coding	1	64730558;64737133	64736853;64737751	-;-	6915	0.29384733	2.444453314	0.297905367	0.585198557	0.363494866	0	-0.828253573	2.444453314	2.474052934	0.115739139	0.133758882	0	1.122100903	2.444453314	4.179911379	0.04090584	0.52025167	0	1.948079546	2.517376711	9.545118568	0.002004819	0.004992464	1	-0.000820722	2.517376711	0.00000104	0.999184958	0.437218932	0	1.948900269	2.517376711	9.068832368	0.00260003	0.013157977	1	-1.024141599	2.517376711	4.684523466	0.030435504	0.021760905	1
ENSMUSG00000028121	Bcar3	protein_coding	3	122294136;122321656;122326758;122327475;122328219;122335881;122419757;122426445;122455053;122471547;122483723;122504675;122508064;122511129;122512222;122512351;122519263;122523169;122524646;122525287;122529582	122294335;122321724;122326809;122327778;122328354;122335946;122420183;122427148;122455092;122471601;122483992;122505055;122508571;122511322;122512265;122513003;122519378;122523340;122525035;122525499;122530191	+;+;+;+;+;+;+;+;+;+;+;+;+;+;+;+;+;+;+;+;+	5604	2.409270761	3.30214775	14.99127603	0.000108009	0.000618704	1	1.28877692	3.30214775	3.832778181	0.050259561	0.07469668	0	1.12049384	3.30214775	3.822223775	0.05057707	0.564187687	0	1.580863589	3.36954312	6.914299332	0.008550914	0.016266145	1	-1.219780254	3.36954312	2.788198301	0.09496094	0.08577595	0	2.800643843	3.36954312	16.7911756	0.0000417	0.000640292	1	3.506289482	3.36954312	39.3400773	0.000000000356	0.00000000125	1
ENSMUSG00000028214	Gem	protein_coding	4	11704457;11705807;11711139;11711970;11713476	11704566;11706241;11711215;11712174;11714752	+;+;+;+;+	2104	0.945170901	6.455943248	4.802109711	0.028424909	0.047583873	1	-0.173459422	6.455943248	0.151408733	0.697192742	0.422311291	0	1.118630323	6.455943248	5.743580351	0.016549025	0.357749551	0	0.342698002	6.464013431	0.727969493	0.393542148	0.294732555	0	0.681434282	6.464013431	2.865207996	0.090514008	0.082605033	0	-0.33873628	6.464013431	0.714894018	0.397823888	0.335525478	0	1.278505384	6.464013431	10.22067487	0.00138875	0.001523956	1
ENSMUSG00000000938	Hoxa10	protein_coding	6	52231197;52233197;52233959;52240278	52232780;52233324;52234939;52240854	-;-;-;-	3270	-1.037534716	1.739607109	1.271995867	0.25939259	0.220810638	0	-2.154843841	1.739607109	6.811342824	0.009058062	0.020897465	1	1.117309126	1.739607109	1.750825995	0.185772927	0.822073326	0	2.429596648	1.816085526	7.872694992	0.00501868	0.010625573	1	0.621176766	1.816085526	0.313548458	0.575510829	0.309713514	0	1.808419882	1.816085526	4.772133116	0.028923967	0.068213802	0	-3.13723699	1.816085526	46.94537146	0.0000000000073	0.0000000000309	1
ENSMUSG00000034055	Phka1	protein_coding	X	102513975;102516777;102517443;102520754;102528067;102531922;102532077;102532403;102537184;102541112;102541372;102544674;102545308;102554779;102555526;102557096;102559565;102569290;102573468;102574965;102586077;102592627;102597402;102598186;102609042;102610152;102615911;102617317;102621338;102625588;102636543;102639081;102642221;102643847	102516215;102516977;102517496;102520924;102528117;102531960;102532115;102532518;102537285;102541241;102541450;102544753;102545464;102555023;102555617;102557272;102559734;102569368;102573612;102575074;102586211;102592705;102597509;102598281;102609164;102610205;102616057;102617415;102621418;102625670;102636711;102639128;102642379;102644246	-;-;-;-;-;-;-;-;-;-;-;-;-;-;-;-;-;-;-;-;-;-;-;-;-;-;-;-;-;-;-;-;-;-	6259	0.668022764	2.997701254	2.113335371	0.146020752	0.150809171	0	-0.447808762	2.997701254	0.979133665	0.322412784	0.264266346	0	1.115831527	2.997701254	5.636097259	0.01759433	0.364527205	0	1.593454408	3.064278734	8.503988133	0.003543689	0.007993431	1	-0.661569822	3.064278734	0.954325236	0.328620784	0.210523826	0	2.25502423	3.064278734	13.95091641	0.000187646	0.001889732	1	-0.162340013	3.064278734	0.159759577	0.689377965	0.269005622	0
ENSMUSG00000040327	Cul9	protein_coding	17	46500572;46501753;46502385;46502613;46503089;46503472;46503756;46504034;46508267;46509802;46510851;46511201;46511439;46518397;46522120;46523256;46525066;46525356;46525708;46526379;46526562;46527899;46528359;46529594;46537623;46538225;46538932;46539253;46540239;46541685;46543180;46545711	46501080;46502247;46502495;46502786;46503182;46503635;46503920;46504174;46508612;46510052;46511050;46511330;46511584;46521984;46522640;46523361;46525237;46525446;46525935;46526484;46526808;46528116;46528656;46530156;46538076;46538627;46539131;46539388;46540742;46541839;46543783;46546388	-;-;-;-;-;-;-;-;-;-;-;-;-;-;-;-;-;-;-;-;-;-;-;-;-;-;-;-;-;-;-;-	12198	0.563341162	3.44138936	1.240998972	0.265278614	0.224223177	0	-0.552133462	3.44138936	1.242047809	0.265076756	0.233850436	0	1.115474624	3.44138936	4.586967542	0.032215964	0.479299442	0	1.326727854	3.491353891	4.713068882	0.029934169	0.044545208	1	-1.018200571	3.491353891	2.332635047	0.126687263	0.106709231	0	2.344928425	3.491353891	12.7220366	0.000361372	0.003027022	1	-0.377802308	3.491353891	0.456843749	0.499102757	0.211807393	0
ENSMUSG00000070348	Ccnd1	protein_coding	7	144929931;144933198;144937294;144937887;144939496	144932771;144934164;144937453;144938197;144939925	-;-;-;-;-	4709	2.065726103	2.114319324	26.21818975	0.000000305	0.00000423	1	0.951482669	2.114319324	5.660999833	0.017346232	0.034155303	1	1.114243434	2.114319324	9.164945077	0.00246695	0.145384111	0	0.885442686	2.173161626	6.815961735	0.009034663	0.017044394	1	-0.084897203	2.173161626	0.052488646	0.818788078	0.38964272	0	0.97033989	2.173161626	7.716162589	0.00547286	0.022241305	1	3.330436174	2.173161626	115.9859129	4.79E-27	5.13E-26	1
ENSMUSG00000031951	Tmem231	protein_coding	8	111912018;111914489;111915257;111918291;111918828;111933360;111933628	111914109;111914594;111915338;111918434;111918956;111933529;111933791	-;-;-;-;-;-;-	2887	0.951583024	2.215666071	4.332517011	0.037390915	0.057932117	0	-0.157647237	2.215666071	0.130122027	0.718305551	0.429755344	0	1.109230261	2.215666071	5.839364804	0.015671483	0.351067508	0	2.39750094	2.293048938	24.91885559	0.000000598	0.00000474	1	0.155196579	2.293048938	0.064489788	0.799535426	0.383950487	0	2.242304361	2.293048938	21.08714579	0.00000439	0.000109639	1	-0.314933998	2.293048938	0.984881601	0.320996582	0.151246345	0
ENSMUSG00000026814	Eng	protein_coding	2	32646595;32650142;32657516;32669423;32671342;32672218;32672837;32673250;32677553;32677923;32678384;32678891;32680281;32681196	32647024;32650367;32657670;32669563;32671507;32672383;32672957;32673745;32677690;32677961;32678572;32679142;32680335;32682669	+;+;+;+;+;+;+;+;+;+;+;+;+;+	4048	0.813035221	4.66470035	4.162242539	0.041334643	0.062408345	0	-0.295799938	4.66470035	0.601782355	0.437898784	0.319869709	0	1.108835159	4.66470035	7.450342331	0.006342439	0.231741062	0	1.914141299	4.694312442	22.86465918	0.00000174	0.0000122	1	-0.651291891	4.694312442	1.5734266	0.209710085	0.153446404	0	2.56543319	4.694312442	33.27861755	0.00000000799	0.000000437	1	-0.34399112	4.694312442	1.453973625	0.227891419	0.115119378	0
ENSMUSG00000029798	Herc6	protein_coding	6	57581000;57583173;57584550;57598429;57599965;57604073;57606511;57611775;57618613;57619445;57625896;57646127;57647065;57652032;57654389;57658009;57659676;57660091;57662066;57662343;57662700	57581255;57583332;57584626;57598656;57600059;57604200;57610921;57611834;57618706;57619928;57626177;57646231;57647172;57652169;57654532;57658175;57659739;57660161;57662249;57662445;57664632	+;+;+;+;+;+;+;+;+;+;+;+;+;+;+;+;+;+;+;+;+	9292	0.643863595	4.858004178	5.122734893	0.023614372	0.041604124	1	-0.464684977	4.858004178	2.837167568	0.092106443	0.114054276	0	1.108548572	4.858004178	15.27963951	0.0000927	0.01839159	1	1.529228808	4.850260521	43.54517438	0.0000000000414	0.000000000701	1	-0.241963702	4.850260521	1.077671913	0.299218949	0.197523397	0	1.771192509	4.850260521	56.83220424	0.0000000000000475	0.00000000000545	1	-0.358615339	4.850260521	2.54714226	0.110493951	0.063863731	0
ENSMUSG00000037405	Icam1	protein_coding	9	21015960;21018919;21025544;21026312;21027078;21027432;21027771	21016101;21019179;21025858;21026599;21027335;21027680;21028797	+;+;+;+;+;+;+	2540	0.648085572	5.186196536	5.514818944	0.018856025	0.035130376	1	-0.456821383	5.186196536	2.798100699	0.094376043	0.115990979	0	1.104906955	5.186196536	15.81068891	0.00007	0.014824399	1	1.157550453	5.179581129	12.23507438	0.000468995	0.001504524	1	-0.420192531	5.179581129	1.620147351	0.203071243	0.15008712	0	1.577742984	5.179581129	22.11083666	0.00000257	0.0000704	1	0.083676506	5.179581129	0.066026633	0.797212368	0.298841195	0
ENSMUSG00000032280	Tle3	protein_coding	9	61372366;61373482;61373514;61374329;61375529;61393203;61394608;61401853;61402461;61408280;61408766;61409275;61409936;61411263;61412855;61413943;61414711;61415562;61416609	61373461;61373506;61374053;61374578;61375573;61393265;61394712;61402057;61407473;61408330;61408918;61409416;61410135;61412514;61413102;61414090;61414861;61415638;61418497	+;+;+;+;+;+;+;+;+;+;+;+;+;+;+;+;+;+;+	11653	1.267347717	5.472116268	11.99276301	0.000534075	0.002261843	1	0.165192452	5.472116268	0.214347659	0.643380887	0.401889451	0	1.102155266	5.472116268	9.149172752	0.002488305	0.145692636	0	2.211288828	5.490787807	23.01840165	0.0000016	0.0000114	1	0.429255164	5.490787807	0.738435639	0.39016246	0.237269262	0	1.782033664	5.490787807	15.46868064	0.0000839	0.001058958	1	0.443262331	5.490787807	1.388198508	0.238709564	0.119484375	0
ENSMUSG00000031681	Smad1	protein_coding	8	79338395;79341580;79349591;79353330;79355356;79356212;79371784;79399253	79339792;79343910;79349812;79353446;79355996;79356469;79372364;79399518	-;-;-;-;-;-;-;-	5814	0.465879698	4.290414091	0.914405977	0.33894808	0.263240833	0	-0.635035197	4.290414091	1.860889565	0.172522167	0.175199549	0	1.100914895	4.290414091	4.998351971	0.025371466	0.429196924	0	1.926264451	4.325603046	12.99653279	0.000312068	0.001078431	1	-0.241780373	4.325603046	0.147333864	0.701096345	0.352894709	0	2.168044825	4.325603046	14.97591501	0.000108892	0.001277468	1	-0.891446284	4.325603046	4.623751288	0.031532206	0.022436096	1
ENSMUSG00000038967	Pdk2	protein_coding	11	95026258;95027865;95028479;95028698;95028922;95029654;95029917;95031836;95032465;95039349;95040385;95041139	95027322;95027978;95028586;95028796;95029424;95029731;95030006;95032020;95032536;95039490;95040875;95041354	-;-;-;-;-;-;-;-;-;-;-;-	3163	1.281841165	1.038794064	3.417892536	0.064493296	0.085769435	0	0.184894316	1.038794064	0.081775368	0.77490575	0.446883776	0	1.096946849	1.038794064	2.458600702	0.116882866	0.733588255	0	2.763115067	1.140653625	10.84873769	0.000988631	0.0028005	1	-0.483288446	1.140653625	0.179778235	0.671563891	0.343706791	0	3.246403513	1.140653625	12.61313278	0.000383046	0.003163906	1	-0.231482753	1.140653625	0.152634942	0.696029925	0.270959125	0
ENSMUSG00000040537	Adam22	protein_coding	5	8072352;8082143;8086594;8087938;8091365;8092260;8092731;8094986;8107002;8111895;8116545;8117589;8121048;8127327;8130209;8130485;8132399;8134512;8134813;8136806;8141719;8143042;8144221;8144348;8146455;8149208;8152379;8158827;8160736;8167327;8223827;8232610;8329980;8366942;8367876	8078706;8082269;8086623;8090252;8091422;8092406;8092831;8095180;8107019;8111985;8116659;8117757;8121167;8127432;8130272;8130535;8132479;8134604;8134884;8136905;8141770;8143132;8144305;8145719;8146526;8149282;8152449;8158896;8160799;8167409;8224882;8232676;8330056;8367361;8368160	-;-;-;-;-;-;-;-;-;-;-;-;-;-;-;-;-;-;-;-;-;-;-;-;-;-;-;-;-;-;-;-;-;-;-	14348	1.145665468	1.075094757	5.754323201	0.016448131	0.031668789	1	0.050476637	1.075094757	0.011170624	0.915827384	0.487399379	0	1.095188831	1.075094757	5.037091154	0.024810117	0.425884429	0	1.059937686	0.963651331	3.32084264	0.068406759	0.083769452	0	-1.083356684	0.963651331	3.140270808	0.076381125	0.072621212	0	2.14329437	0.963651331	12.13933054	0.000493695	0.003791918	1	1.301948374	0.963651331	4.549167615	0.032934754	0.023272412	1
ENSMUSG00000046449	C77370	protein_coding	X	104077434;104088881;104099626;104200633	104088230;104089006;104099681;104201185	-;-;-;-	11532	1.044041466	0.656113196	6.989008823	0.008201176	0.018855781	1	-0.051086427	0.656113196	0.015997636	0.899350585	0.482728593	0	1.095127893	0.656113196	7.850019189	0.005082017	0.213807439	0	0.919856973	0.733550439	2.664588161	0.10260438	0.11347114	0	-0.815118113	0.733550439	1.50197826	0.220367225	0.159351347	0	1.734975085	0.733550439	7.677592918	0.00559107	0.022592745	1	1.120379885	0.733550439	5.970465061	0.014547444	0.011638965	1
ENSMUSG00000055322	Tns1	protein_coding	1	73910231;73916439;73916866;73917633;73917998;73919654;73920507;73920958;73921767;73924706;73927912;73928461;73930317;73930763;73935898;73936332;73937225;73940978;73941910;73952421;73962911;73980640;73982233;73985019;73985703;73985875;73989722;73991675;73992100;73993163;73994793;73998245;74001448;74002287;74003517;74016145;74016398;74036859;74068609;74079199;74091173;74096749;74124292	73914674;73916471;73916934;73917801;73918069;73919731;73920599;73921089;73921853;73925769;73928217;73928513;73930505;73930811;73935936;73936355;73937317;73941053;73942106;73953950;73963043;73981030;73982298;73985148;73985778;73987063;73990394;73991739;73992222;73993213;73997695;73998468;74001567;74002337;74003558;74016186;74016422;74037157;74068646;74079313;74091351;74096868;74124449	-;-;-;-;-;-;-;-;-;-;-;-;-;-;-;-;-;-;-;-;-;-;-;-;-;-;-;-;-;-;-;-;-;-;-;-;-;-;-;-;-;-;-	16010	1.075822311	2.727155764	3.374906926	0.066196319	0.087367762	0	-0.019212138	2.727155764	0.000977554	0.975057518	0.503168798	0	1.095034449	2.727155764	4.252316517	0.039196829	0.51189794	0	-0.532428938	2.673423119	1.256516455	0.26231151	0.223985915	0	-1.085902972	2.673423119	5.070586138	0.024335154	0.029153847	1	0.553474034	2.673423119	1.323722792	0.249925017	0.256983428	0	3.25098844	2.673423119	37.21118928	0.00000000106	0.00000000354	1
ENSMUSG00000061981	Flot2	protein_coding	11	78037931;78040304;78049478;78053363;78054785;78055757;78057262;78057488;78057702;78057900;78058507;78058945;78059195	78038112;78040331;78049559;78053453;78054875;78055880;78057380;78057601;78057821;78058114;78058690;78059094;78060434	+;+;+;+;+;+;+;+;+;+;+;+;+	2740	0.697686905	4.516911391	1.549581431	0.213197244	0.193925007	0	-0.396799097	4.516911391	0.545299617	0.460244654	0.330031199	0	1.094486002	4.516911391	3.619711048	0.057098789	0.587309394	0	1.798357304	4.55073978	7.696253257	0.005533557	0.011467703	1	-1.190297279	4.55073978	1.756139573	0.18510676	0.140433729	0	2.988654583	4.55073978	15.04779095	0.000104823	0.001241828	1	-0.389124807	4.55073978	0.740899059	0.38937303	0.175533901	0
ENSMUSG00000021699	Pde4d	protein_coding	13	108449948;108536553;108654105;108685994;108860075;109032468;109116236;109260654;109333512;109400864;109442183;109581405;109632780;109686156;109740387;109757221;109757577;109761176;109769534;109772631;109903102;109922911;109925063;109926844;109933868;109935306;109936677;109937967;109939262;109948166;109949414;109950209;109950931	108450068;108536643;108654265;108686191;108861128;109032697;109117080;109260945;109335063;109400891;109442353;109581712;109632910;109686220;109740578;109757270;109757613;109761612;109769607;109773441;109903689;109922985;109925280;109927272;109933961;109935478;109936775;109938282;109939361;109948394;109949536;109950391;109953461	+;+;+;+;+;+;+;+;+;+;+;+;+;+;+;+;+;+;+;+;+;+;+;+;+;+;+;+;+;+;+;+;+	12006	1.038939894	4.523262028	3.845340004	0.049884407	0.071496085	0	-0.055161688	4.523262028	0.011997356	0.912780192	0.486675938	0	1.094101582	4.523262028	4.346259193	0.03709033	0.5089128	0	2.278399342	4.554192578	12.73376259	0.000359113	0.001214299	1	0.256477965	4.554192578	0.152352783	0.696297018	0.351272958	0	2.021921377	4.554192578	10.16722717	0.001429591	0.008539169	1	-0.284657493	4.554192578	0.253062881	0.614926618	0.247063946	0
ENSMUSG00000038236	Hoxa7	protein_coding	6	52214491;52216440;52217030;52217902;52218634;52220323;52221547	52216030;52216659;52217505;52218084;52218711;52220393;52221854	-;-;-;-;-;-;-	2876	-0.416495705	2.355294975	0.20609228	0.64984763	0.385540911	0	-1.508881936	2.355294975	4.157673109	0.041446305	0.064859089	0	1.09238623	2.355294975	1.758264135	0.184841179	0.822073326	0	2.422367689	2.426802135	10.55132703	0.001161047	0.003193825	1	-0.085199645	2.426802135	0.006974283	0.933444298	0.419712859	0	2.507567334	2.426802135	10.2582396	0.001360755	0.008238583	1	-2.974853905	2.426802135	40.50454788	0.000000000196	0.000000000715	1
ENSMUSG00000032420	Nt5e	protein_coding	9	88327197;88352263;88355587;88363436;88364668;88366362;88369046;88370154	88331219;88352485;88355775;88363633;88364822;88367844;88369246;88372092	+;+;+;+;+;+;+;+	8411	1.966018621	4.525374499	3.596877063	0.05788822	0.079546276	0	0.873934984	4.525374499	0.695138073	0.404422211	0.304287307	0	1.092083637	4.525374499	1.746562304	0.186309483	0.822073326	0	-0.096304864	4.559052726	0.103991484	0.747091279	0.43688453	0	-1.10241357	4.559052726	11.59187894	0.000662405	0.001456636	1	1.006108705	4.559052726	9.509280783	0.002044353	0.011014041	1	8.764355364	4.559052726	476.779826	1.07E-105	7.73E-104	1
ENSMUSG00000026490	Cdc42bpa	protein_coding	1	179960472;179975899;179990740;179991380;179999362;180024645;180031505;180036829;180040052;180040861;180061790;180064966;180067151;180069297;180072345;180074570;180084372;180093944;180094381;180101025;180106047;180107017;180114023;180117667;180123766;180130796;180134297;180136652;180137730;180138432;180139723;180141342;180142277;180144407;180146945;180149153;180150135;180151160;180155795;180159606…	179961287;179975994;179990861;179991494;179999453;180024802;180031588;180038386;180040200;180041641;180061883;180065166;180067399;180069376;180072511;180074692;180084505;180094186;180094846;180101272;180106152;180112166;180116307;180118957;180123962;180130900;180134380;180136757;180137866;180138571;180139804;180141558;180142339;180145000;180147042;180149237;180150258;180151277;180155980;180159723…	+;+;+;+;+;+;+;+;+;+;+;+;+;+;+;+;+;+;+;+;+;+;+;+;+;+;+;+;+;+;+;+;+;+;+;+;+;+;+;+;+;+	21522	0.734490867	4.832865429	3.703495998	0.054298586	0.076020378	0	-0.357113238	4.832865429	0.909111667	0.340350229	0.273123056	0	1.091604105	4.832865429	8.087100321	0.004458143	0.198748031	0	1.503567977	4.856799839	9.946514358	0.001611542	0.004179494	1	-0.224540584	4.856799839	0.210362394	0.646483511	0.334692821	0	1.728108561	4.856799839	12.67644414	0.000370291	0.003087205	1	-0.066575245	4.856799839	0.022633096	0.88041512	0.320441631	0
ENSMUSG00000050394	Armcx6	protein_coding	X	134748461;134750387;134750941	134750225;134750630;134751417	-;-;-	2486	0.133320375	1.924232854	0.048139399	0.826333075	0.440411381	0	-0.957349969	1.924232854	2.078882541	0.149349477	0.158772157	0	1.090670345	1.924232854	2.279781988	0.131070297	0.757516496	0	5.98625353	2.014163414	15.88246116	0.0000674	0.000294539	1	3.667846043	2.014163414	3.086420937	0.07894828	0.074585815	0	2.318407486	2.014163414	6.015490514	0.014180836	0.042855499	1	-1.402799033	2.014163414	20.29416332	0.00000664	0.0000124	1
ENSMUSG00000046442	Ppm1e	protein_coding	11	87226906;87237130;87237432;87240603;87243065;87244269;87248932;87358449	87231928;87237223;87237575;87240791;87243422;87244468;87249050;87359023	-;-;-;-;-;-;-;-	6702	-2.243094735	2.358321612	10.60151506	0.00112995	0.004076163	1	-3.333642656	2.358321612	23.64205194	0.00000116	0.0000146	1	1.090547921	2.358321612	3.28938343	0.069729202	0.627187498	0	0.504655745	2.392032341	1.440920417	0.229990455	0.20428813	0	-0.797909562	2.392032341	3.010466341	0.082728487	0.077203579	0	1.302565307	2.392032341	8.306258889	0.003950869	0.017691941	1	-4.074678325	2.392032341	94.36157632	2.63E-22	2.27E-21	1
ENSMUSG00000057530	Ece1	protein_coding	4	137862237;137905070;137913471;137913682;137920763;137921021;137925961;137926219;137935261;137936658;137937339;137938624;137945017;137946255;137948544;137949447;137950156;137951498;137956458;137957135;137957999;137961643;137962730	137862381;137905155;137913629;137913854;137920904;137921162;137926052;137926431;137935387;137936804;137937404;137938815;137945159;137946369;137948654;137949545;137950233;137951601;137956568;137957202;137958189;137961738;137965229	+;+;+;+;+;+;+;+;+;+;+;+;+;+;+;+;+;+;+;+;+;+;+	5300	1.139209347	2.973490858	3.779223463	0.051892738	0.073610768	0	0.048942386	2.973490858	0.008257996	0.927593095	0.490428104	0	1.090266961	2.973490858	3.790933408	0.051530905	0.56725556	0	2.933952831	3.029055965	19.05234074	0.0000127	0.0000703	1	1.303642612	3.029055965	3.603352802	0.057663166	0.058084504	0	1.630310219	3.029055965	6.87661933	0.008733059	0.030458952	1	-0.316285767	3.029055965	0.318561302	0.572473535	0.234649506	0
ENSMUSG00000034422	Parp14	protein_coding	16	35832874;35835991;35839262;35840722;35841409;35844244;35844728;35845270;35846010;35852732;35853519;35856483;35863360;35865119;35865925;35871167	35834935;35836165;35839395;35841321;35841630;35844411;35844790;35845419;35846085;35852953;35853758;35860666;35863593;35865152;35866288;35871544	-;-;-;-;-;-;-;-;-;-;-;-;-;-;-;-	9306	1.072946619	5.770994935	11.20027327	0.000817853	0.003158983	1	-0.01319061	5.770994935	0.001795287	0.966203081	0.501021921	0	1.086137229	5.770994935	10.81476115	0.00100694	0.082011115	0	1.74043636	5.771176189	56.47858659	0.0000000000000568	0.00000000000141	1	-0.541523141	5.771176189	5.471294966	0.019331297	0.024242627	1	2.281959501	5.771176189	92.24637108	7.65E-22	1.95E-19	1	0.098343234	5.771176189	0.19450797	0.659190861	0.260244058	0
ENSMUSG00000039831	Arhgap29	protein_coding	3	121952541;121953229;121967829;121973879;121981550;121988489;121988869;121990309;121992742;121993580;122002542;122002989;122004245;122005655;122006776;122007544;122007954;122009826;122011250;122012065;122014101	121953005;121953404;121967957;121974115;121981949;121988585;121988984;121992613;121992930;121993717;122002702;122003348;122004349;122005798;122006915;122007732;122008091;122010058;122011580;122012173;122016753	+;+;+;+;+;+;+;+;+;+;+;+;+;+;+;+;+;+;+;+;+	8815	0.800930015	3.814583462	2.383967419	0.122585868	0.134127031	0	-0.284996582	3.814583462	0.338734181	0.56056079	0.370955299	0	1.085926598	3.814583462	4.527392452	0.033356406	0.485952633	0	2.326066313	3.857638197	16.88081345	0.0000398	0.000186867	1	0.380161506	3.857638197	0.392030079	0.531234232	0.293222694	0	1.945904808	3.857638197	12.15618624	0.000489253	0.00378255	1	-0.657034663	3.857638197	1.916838355	0.166205618	0.089218432	0
ENSMUSG00000061731	Ext1	protein_coding	15	53064038;53073293;53075769;53083085;53088055;53089931;53092283;53101685;53106027;53107478;53196139;53344402	53068849;53073464;53075929;53083174;53088150;53090049;53092415;53101804;53106134;53107868;53196255;53346159	-;-;-;-;-;-;-;-;-;-;-;-	8077	0.933081138	2.754040057	3.304580265	0.069086993	0.090058833	0	-0.148811178	2.754040057	0.086073918	0.769228983	0.445400697	0	1.081892317	2.754040057	4.288191441	0.038377969	0.510994077	0	1.412361229	2.826790898	4.589662077	0.032165355	0.04703661	1	-0.886367538	2.826790898	1.405595986	0.235788863	0.167277141	0	2.298728767	2.826790898	10.3111771	0.001322269	0.008088107	1	0.382019162	2.826790898	0.445535897	0.504462545	0.213472768	0
ENSMUSG00000059336	Slc14a1	protein_coding	18	78100091;78104030;78109592;78109909;78111354;78113666;78115721;78116373;78120148;78123242;78141995	78102568;78104079;78109726;78110056;78111546;78113794;78115910;78116529;78120352;78123426;78142119	-;-;-;-;-;-;-;-;-;-;-	3995	2.813326953	5.920684606	59.29629419	0.0000000000000136	0.000000000000911	1	1.732337817	5.920684606	22.88061592	0.00000172	0.0000205	1	1.080989136	5.920684606	10.78610067	0.001022651	0.082396423	0	2.181762911	5.936056281	20.79428533	0.00000511	0.0000314	1	0.890069887	5.936056281	3.108322815	0.077893133	0.073809479	0	1.291693024	5.936056281	8.081031611	0.004473097	0.019238094	1	3.263538044	5.936056281	59.87731337	0.0000000000000101	0.0000000000000542	1
ENSMUSG00000020262	Adarb1	protein_coding	10	77290726;77295698;77303173;77311106;77312348;77313405;77316110;77321649;77322791;77340020;77359567;77361803;77370190;77387259;77417783;77418095	77294961;77295876;77303354;77311274;77312526;77313573;77317350;77322630;77325940;77340176;77359735;77361881;77370241;77387338;77417854;77418270	-;-;-;-;-;-;-;-;-;-;-;-;-;-;-;-	11272	1.089627585	0.716015592	3.178888504	0.074595456	0.094862124	0	0.009082051	0.716015592	0.000186528	0.989103225	0.507232423	0	1.080545533	0.716015592	2.856364781	0.091012969	0.682553925	0	1.78557077	0.746274393	6.057635943	0.013846292	0.024103465	1	-1.164144956	0.746274393	2.046624308	0.152544091	0.121824867	0	2.949715726	0.746274393	13.73785214	0.000210176	0.002035988	1	0.01861069	0.746274393	0.000773369	0.977814079	0.343240035	0
ENSMUSG00000026721	Rabgap1l	protein_coding	1	160219174;160226042;160231796;160236626;160238531;160247459;160251251;160256572;160257443;160283882;160288605;160307176;160308978;160342036;160351221;160392182;160441600;160443191;160453751;160471998;160627215;160645308;160672451;160682041;160700712;160702358;160710147;160722133;160724032;160733529;160735548;160738896;160740752;160792736;160793107	160224368;160226682;160231867;160236709;160238635;160250758;160251443;160257266;160257535;160287525;160293361;160307911;160309171;160342164;160351571;160392223;160441966;160443316;160453825;160472111;160627365;160645401;160672701;160682182;160700878;160702460;160710213;160722243;160724189;160733703;160735758;160739088;160740931;160792946;160793211	-;-;-;-;-;-;-;-;-;-;-;-;-;-;-;-;-;-;-;-;-;-;-;-;-;-;-;-;-;-;-;-;-;-;-	23232	1.025018014	5.18787978	4.474877701	0.034396664	0.054631491	0	-0.054035965	5.18787978	0.013421932	0.907768997	0.485314749	0	1.07905398	5.18787978	4.676830036	0.030572114	0.4678271	0	1.761633054	5.209513719	9.81671176	0.001729332	0.004425519	1	-0.65605203	5.209513719	1.259741402	0.261700045	0.17972284	0	2.417685084	5.209513719	17.02202644	0.0000369	0.000592511	1	-0.00052429	5.209513719	0.00000101	0.999197587	0.348197209	0
ENSMUSG00000038453	Srcin1	protein_coding	11	97509340;97512859;97516664;97523090;97523457;97525341;97526008;97526529;97526782;97531804;97533022;97533465;97533752;97534431;97535734;97536308;97537044;97542534;97548880;97551677;97566711;97573796;97574917;97576089	97512648;97512935;97518756;97523242;97523611;97525575;97526254;97526676;97526912;97531979;97533212;97533508;97533844;97535293;97535827;97536506;97537239;97542557;97548978;97551978;97566773;97574053;97575226;97576186	-;-;-;-;-;-;-;-;-;-;-;-;-;-;-;-;-;-;-;-;-;-;-;-	9558	-1.049259391	0.579723069	2.641484986	0.104106193	0.11899432	0	-2.126022514	0.579723069	11.29535354	0.000777013	0.003172058	1	1.076763123	0.579723069	3.288887425	0.06975027	0.627187498	0	1.27367979	0.449797853	5.695773203	0.017005819	0.028396271	1	-0.165525922	0.449797853	0.0882053	0.766471265	0.373841178	0	1.439205712	0.449797853	7.006376187	0.008121991	0.029043251	1	-3.050951491	0.449797853	27.51103363	0.000000156	0.000000385	1
ENSMUSG00000038390	Gpr162	protein_coding	6	124858444;124859492;124862909;124863671	124859220;124862122;124863025;124863983	-;-;-;-	3838	1.327195393	1.520992756	3.93759298	0.047218294	0.068594143	0	0.251453095	1.520992756	0.160952968	0.688280653	0.419478398	0	1.075742298	1.520992756	2.528921987	0.111776557	0.724626707	0	2.684279125	1.627791653	11.68495296	0.000630076	0.001929643	1	-1.024817784	1.627791653	0.735326299	0.391162157	0.237677499	0	3.70909691	1.627791653	16.08320911	0.0000606	0.000828423	1	-0.094962711	1.627791653	0.034022113	0.853659789	0.313504301	0
ENSMUSG00000035105	Egln3	protein_coding	12	54178981;54181631;54183880;54185541;54203205	54180655;54181704;54184016;54185660;54203860	-;-;-;-;-	2662	0.116513232	6.151697431	0.077536262	0.780664379	0.426589238	0	-0.958652069	6.151697431	5.220157384	0.02232653	0.040969457	1	1.075165301	6.151697431	5.729639918	0.016680903	0.357749551	0	1.594717019	6.163544411	8.43373627	0.003683228	0.008244003	1	-1.441344644	6.163544411	2.651299062	0.103465313	0.091600025	0	3.036061664	6.163544411	18.09307727	0.000021	0.000371662	1	-0.826080253	6.163544411	11.07458734	0.000875189	0.00101551	1
ENSMUSG00000035067	Xkr6	protein_coding	14	63606503;63659157;63659340;63660820;63662585;63795019;63798207;63818826	63607284;63659206;63659465;63661029;63666182;63795329;63798403;63820809	+;+;+;+;+;+;+;+	7258	-0.280704725	3.535042438	0.831899641	0.361723803	0.274484533	0	-1.354782561	3.535042438	19.03138162	0.0000129	0.000111541	1	1.074077836	3.535042438	11.85144104	0.000576167	0.056788398	0	-0.459971839	3.466380672	2.887949252	0.089244457	0.102192467	0	-0.920020484	3.466380672	11.22802084	0.000805715	0.001730375	1	0.460048645	3.466380672	2.804292145	0.09401233	0.141964473	0	-0.093148389	3.466380672	0.066570146	0.796397715	0.298560093	0
ENSMUSG00000039963	Ccdc40	protein_coding	11	119228572;119230622;119231473;119234652;119236144;119237864;119238029;119238718;119242427;119242713;119242997;119245835;119250939;119251803;119253250;119253553;119254342;119258927;119259766;119262763;119264266	119229162;119230694;119232288;119234796;119236298;119237947;119238248;119238772;119242584;119242835;119243118;119246350;119251184;119252016;119253419;119253711;119254462;119259269;119260043;119263233;119265236	+;+;+;+;+;+;+;+;+;+;+;+;+;+;+;+;+;+;+;+;+	6031	1.193285606	1.147020454	11.85362365	0.000575493	0.002396338	1	0.124421195	1.147020454	0.125837901	0.722787092	0.431075568	0	1.068864411	1.147020454	9.882091803	0.001668951	0.115244291	0	0.791543462	1.020210037	3.590028421	0.058127249	0.073790694	0	-0.162732682	1.020210037	0.142382092	0.705924281	0.354641744	0	0.954276144	1.020210037	5.045798134	0.024685733	0.061541462	0	1.697290068	1.020210037	13.32160819	0.000262365	0.000350682	1
ENSMUSG00000027955	Fam198b	protein_coding	3	79884533;79884931;79885930;79908589;79936595;79941295	79884690;79885226;79889645;79908803;79936821;79946280	+;+;+;+;+;+	9598	1.598906487	1.967904148	8.81222114	0.002992196	0.00884089	1	0.530612267	1.967904148	1.002331365	0.316747043	0.261560112	0	1.06829422	1.967904148	4.024550098	0.044842579	0.533946031	0	2.154020187	2.056326243	8.861320452	0.002912768	0.006816301	1	0.096005397	2.056326243	0.014984532	0.90257327	0.411909769	0	2.05801479	2.056326243	8.000024143	0.004677673	0.019836229	1	1.013958388	2.056326243	2.707414052	0.099882785	0.058829646	0
ENSMUSG00000037568	Vash2	protein_coding	1	190947646;190958614;190960098;190966203;190966929;190970404;190972902;190978181;190978706;190979137	190950256;190958729;190960479;190966277;190966985;190970492;190973021;190978587;190979002;190979296	-;-;-;-;-;-;-;-;-;-	4314	-0.944851981	1.790409604	1.590053711	0.20731846	0.190105782	0	-2.011271437	1.790409604	8.940483879	0.002789188	0.008514098	1	1.066419456	1.790409604	2.384281194	0.122561255	0.744008044	0	1.76531615	1.85453583	8.2562687	0.004061151	0.008936584	1	-0.146650419	1.85453583	0.039718461	0.842032062	0.395695612	0	1.91196657	1.85453583	8.890921801	0.00286592	0.014072656	1	-3.20325033	1.85453583	43.41711654	0.0000000000442	0.000000000174	1
ENSMUSG00000026883	Dab2ip	protein_coding	2	35558266;35581060;35582840;35621981;35643888;35661350;35691994;35696732;35707648;35708200;35708814;35709818;35712866;35713106;35715269;35717071;35718760;35719853;35721261;35723029;35727426;35728058	35558612;35581133;35583049;35622283;35644124;35661917;35692410;35696807;35707801;35708356;35708912;35710372;35713010;35713250;35715505;35717272;35718938;35720741;35721413;35723222;35727513;35730994	+;+;+;+;+;+;+;+;+;+;+;+;+;+;+;+;+;+;+;+;+;+	8366	0.215230347	3.713892853	0.280925309	0.596095377	0.367068326	0	-0.850699779	3.713892853	4.317360551	0.037725396	0.060410826	0	1.065930126	3.713892853	6.895530445	0.008641152	0.270498319	0	1.940570856	3.7555905	24.42447629	0.000000773	0.00000591	1	0.662752035	3.7555905	2.25588136	0.133107653	0.110255966	0	1.277818821	3.7555905	11.53640848	0.000682464	0.004878655	1	-0.938347896	3.7555905	11.61772031	0.000653264	0.00078487	1
ENSMUSG00000052632	Asap2	protein_coding	12	21111748;21168204;21185098;21199544;21200880;21203960;21206303;21212809;21213139;21214362;21217975;21218188;21224305;21229239;21229374;21230823;21239555;21244686;21247288;21249302;21251139;21252741;21254215;21256475;21258010;21265131;21265463;21265888;21267718	21112169;21168276;21185243;21199618;21200929;21204089;21206388;21212884;21213225;21214370;21218078;21218257;21224392;21229287;21229540;21230956;21239649;21244875;21247373;21249417;21251206;21252854;21254467;21256609;21258175;21265180;21265533;21266010;21270171	+;+;+;+;+;+;+;+;+;+;+;+;+;+;+;+;+;+;+;+;+;+;+;+;+;+;+;+;+	5687	0.274495102	2.850786903	0.420794804	0.516540719	0.339132803	0	-0.79104945	2.850786903	3.575255345	0.058646432	0.083339015	0	1.065544551	2.850786903	6.092427836	0.013576241	0.334406502	0	1.137890288	2.903691295	5.210953476	0.022445022	0.035388231	1	-0.743677468	2.903691295	1.877678213	0.170598269	0.132106992	0	1.881567756	2.903691295	12.63470128	0.000378652	0.003142191	1	-0.617493799	2.903691295	1.893479266	0.168810016	0.090290541	0
ENSMUSG00000074923	Pak6	protein_coding	2	118663303;118664064;118664783;118677229;118677723;118688797;118689734;118693227;118693867;118695207;118696407	118664023;118664313;118664956;118677301;118677828;118689005;118690390;118693724;118694640;118695341;118698020	+;+;+;+;+;+;+;+;+;+;+	5211	1.350087714	1.809932433	9.340235357	0.002241767	0.007087941	1	0.285373063	1.809932433	0.445996716	0.504242206	0.348216442	0	1.064714651	1.809932433	5.81379625	0.015900933	0.353199629	0	0.179680146	1.660647629	0.385074337	0.53489997	0.358190524	0	0.582054782	1.660647629	4.09151275	0.043099052	0.04623347	1	-0.402374637	1.660647629	1.977893766	0.15961247	0.197860304	0	2.255229512	1.660647629	34.05908355	0.00000000535	0.0000000161	1
ENSMUSG00000031520	Vegfc	protein_coding	8	54077532;54156958;54159293;54169025;54180702;54181087;54185954	54077925;54157159;54159483;54169176;54180808;54181420;54186454	+;+;+;+;+;+;+	1881	-0.634188801	2.213000059	2.531497753	0.111594247	0.125319777	0	-1.698880957	2.213000059	16.48116754	0.0000491	0.000337155	1	1.064692156	2.213000059	6.116523822	0.013392391	0.333355083	0	0.573809161	2.293347669	0.846321018	0.357595192	0.276768601	0	-0.524837978	2.293347669	0.504915603	0.477348175	0.271871526	0	1.09864714	2.293347669	2.503478583	0.113595141	0.160126193	0	-1.153887556	2.293347669	11.60573005	0.000657489	0.00078933	1
ENSMUSG00000049191	Rgag4	protein_coding	X	102066544	102071304	-	4761	0.413711426	2.407754117	0.951167931	0.329422188	0.258331078	0	-0.650622539	2.407754117	2.428407964	0.119153857	0.136302952	0	1.064333965	2.407754117	5.891778604	0.015211729	0.34916711	0	1.642247184	2.492593431	7.875099914	0.00501201	0.010614778	1	-1.286680594	2.492593431	1.978140253	0.159586464	0.125595437	0	2.928927777	2.492593431	15.66762036	0.0000755	0.000979877	1	-0.327989023	2.492593431	1.290192039	0.256012563	0.126429343	0
ENSMUSG00000023032	Slc4a8	protein_coding	15	100761747;100774630;100781254;100782946;100783787;100784715;100787164;100788160;100789010;100789835;100790906;100791597;100795763;100796505;100797993;100799647;100800480;100802748;100806250;100807201;100809295;100810594;100811543;100812189;100813107;100814354;100815619	100761974;100775084;100781338;100783095;100783922;100784875;100787352;100788245;100789167;100789922;100791052;100791697;100795937;100796638;100798238;100799752;100800641;100803348;100806411;100807452;100809363;100810767;100811674;100812378;100813198;100814545;100823968	+;+;+;+;+;+;+;+;+;+;+;+;+;+;+;+;+;+;+;+;+;+;+;+;+;+;+	13021	1.213047204	0.951096101	5.57302267	0.018239249	0.034274219	1	0.150143536	0.951096101	0.092400975	0.761146719	0.442748674	0	1.062903668	0.951096101	4.269141881	0.038810525	0.510994077	0	2.174569174	0.891081223	12.97575225	0.000315551	0.001088796	1	0.002885674	0.891081223	0.0000218	0.996277423	0.436342381	0	2.1716835	0.891081223	12.72624152	0.00036056	0.003027022	1	-0.010143962	0.891081223	0.000316518	0.985805631	0.345252903	0
ENSMUSG00000022180	Slc7a8	protein_coding	14	54722216;54724738;54726735;54729333;54733180;54735054;54735724;54737540;54758439;54759541;54781180	54724251;54724915;54726884;54729429;54733283;54735177;54735877;54737665;54758590;54759745;54781886	-;-;-;-;-;-;-;-;-;-;-	4033	1.599209211	5.474545211	9.06748448	0.002601948	0.007957121	1	0.536899888	5.474545211	1.122967636	0.289280341	0.246928762	0	1.062309324	5.474545211	4.086646588	0.043223318	0.530382371	0	2.85779645	5.494583455	16.48697479	0.000049	0.000224155	1	0.420951604	5.494583455	0.236572725	0.626692506	0.327486427	0	2.436844846	5.494583455	12.41029875	0.000426973	0.003446763	1	0.559104839	5.494583455	1.340995982	0.246858401	0.122763455	0
ENSMUSG00000032238	Rora	protein_coding	9	68653786;68655303;68663345;68663801;69195541;69196075;69197508;69250494;69289682;69348132;69361739;69364166;69371215;69373089;69374015;69375385;69376778;69378797	68653972;68655362;68663412;68664967;69195648;69196104;69197589;69250834;69290048;69348217;69361880;69364561;69371336;69373221;69374122;69375495;69376890;69388246	+;+;+;+;+;+;+;+;+;+;+;+;+;+;+;+;+;+	13071	0.11345283	3.349049417	0.029634142	0.863322986	0.450374738	0	-0.946868025	3.349049417	2.533001636	0.111487955	0.130140079	0	1.060320854	3.349049417	2.573061884	0.108697159	0.720664525	0	1.944593583	3.393707166	11.01295401	0.000904773	0.002605562	1	-0.435962961	3.393707166	0.486695002	0.485405304	0.275134284	0	2.380556545	3.393707166	15.30569827	0.0000914	0.001133228	1	-2.288801303	3.393707166	17.28388973	0.0000322	0.0000524	1
ENSMUSG00000050147	F2rl3	protein_coding	8	72761880;72762259	72762014;72763874	+;+	1751	-0.14281924	4.401095481	0.059651137	0.807048184	0.434150191	0	-1.200129742	4.401095481	5.868560579	0.01541365	0.031216347	1	1.057310502	4.401095481	3.826524994	0.050447421	0.56404543	0	4.205484297	4.433680365	22.33420024	0.00000229	0.0000156	1	2.040247704	4.433680365	2.448894262	0.117607689	0.101030937	0	2.165236593	4.433680365	10.10741071	0.001476743	0.008783968	1	-1.628969216	4.433680365	119.7122557	7.31E-28	8.14E-27	1
ENSMUSG00000030410	Dmwd	protein_coding	7	19076227;19077993;19080042;19081919;19082276	19076701;19078237;19081301;19081993;19082776	+;+;+;+;+	2556	1.705050274	4.258603017	13.27635641	0.000268774	0.001297601	1	0.649753605	4.258603017	2.078961185	0.149341782	0.158772157	0	1.055296669	4.258603017	5.992912931	0.014363464	0.344656302	0	4.100730262	4.289612514	131.0553221	2.41E-30	2.5E-28	1	2.832696852	4.289612514	53.01180985	0.000000000000332	0.00000000000536	1	1.26803341	4.289612514	21.2245862	0.00000408	0.00010241	1	0.250529256	4.289612514	1.220124885	0.269336145	0.131251546	0
ENSMUSG00000048058	Ldlrad3	protein_coding	2	101950203;101954829;102057907;102069933;102111569;102137894;102186280	101953175;101955174;102058041;102070058;102113679;102138119;102186385	-;-;-;-;-;-;-	6023	0.513963733	3.478437458	0.799915992	0.371118488	0.278760248	0	-0.541029957	3.478437458	0.957962694	0.32770071	0.266859128	0	1.054993691	3.478437458	3.073506841	0.079577637	0.661778411	0	1.448065207	3.532817408	5.406788711	0.020058583	0.032412291	1	-1.529584751	3.532817408	4.049229403	0.044191513	0.047121337	1	2.977649958	3.532817408	17.04312701	0.0000365	0.000587776	1	-0.747513417	3.532817408	1.945878588	0.163031665	0.087893343	0
ENSMUSG00000051747	Ttn	protein_coding	2	76703980;76705670;76706440;76706697;76708159;76708448;76708754;76714329;76715144;76715540;76716749;76717173;76717611;76718295;76718874;76719681;76720082;76720480;76721234;76721601;76722759;76723193;76723576;76723979;76724374;76724778;76726934;76727346;76728309;76729123;76730995;76731395;76731943;76732352;76733718;76734120;76734513;76735226;76736064;76753284;76753688;76754366;76754758;76755299;767…	76705329;76705972;76706593;76707388;76708315;76708619;76714212;76714922;76715449;76716115;76717048;76717478;76718195;76718597;76719176;76719980;76720369;76721073;76721515;76721906;76723064;76723489;76723866;76724284;76724676;76726844;76727233;76727633;76728602;76730889;76731300;76731697;76732242;76732639;76734014;76734422;76735100;76735522;76753169;76753586;76754275;76754662;76754955;76755403;767…	-;-;-;-;-;-;-;-;-;-;-;-;-;-;-;-;-;-;-;-;-;-;-;-;-;-;-;-;-;-;-;-;-;-;-;-;-;-;-;-;-;-;-;-;-;-;-;-;-;-;-;-;-;-;-;-;-;-;-;-;-;-;-;-;-;-;-;-;-;-;-;-;-;-;-;-;-;-;-;-;-;-;-;-;-;-;-;-;-;-;-;-;-;-;-;-;-;-;-;-;-;-;-;-;-;-;-;-;-;-;-;-;-;-;-;-;-;-;-;-;-;-;-;-;-;-;-;-;-;-;-;-;-;-;-;-;-;-;-;-;-;-;-;-;-;-;-;-;-;-;-;-;-;-;-;-;-;-;-;-;-;-;-;-;-;-;-;-;-;-;-;-;-;-;-;-;-;-;-;-;-;-;-;-;-;-;-;-;-;-;-;-;-;-;-;-;-;-;-;-…	116825	1.700376302	3.995363209	17.06284193	0.0000362	0.000252164	1	0.645391148	3.995363209	2.503008672	0.113629033	0.131981407	0	1.054985154	3.995363209	6.540879009	0.010542325	0.302220391	0	1.945464168	3.949816796	14.39933225	0.000147855	0.000578741	1	0.038663086	3.949816796	0.005999338	0.938261274	0.421091451	0	1.906801082	3.949816796	13.84225811	0.000198814	0.001966051	1	1.36542589	3.949816796	6.963670696	0.008318121	0.007224291	1
ENSMUSG00000026104	Stat1	protein_coding	1	52119440;52119912;52122591;52123114;52126520;52132544;52135603;52136879;52137279;52139194;52140577;52142901;52144086;52144204;52145150;52147294;52147883;52148903;52150104;52151238;52152233;52153844;52154986;52155512;52155983;52159283	52119793;52120394;52122721;52123258;52126618;52132633;52135681;52136970;52137852;52139352;52140669;52142960;52144115;52144297;52145191;52147377;52147999;52149038;52150668;52151332;52152399;52154029;52155412;52155631;52156082;52161865	+;+;+;+;+;+;+;+;+;+;+;+;+;+;+;+;+;+;+;+;+;+;+;+;+;+	7105	1.153949857	6.765506171	31.20475628	0.0000000232	0.000000446	1	0.101357877	6.765506171	0.253896668	0.61434458	0.391147031	0	1.05259198	6.765506171	26.16045419	0.000000314	0.000315372	1	1.763479194	6.763039587	134.3374979	4.61E-31	5.11E-29	1	0.141183213	6.763039587	0.884189596	0.347056745	0.218643148	0	1.622295981	6.763039587	114.3153062	1.11E-26	4.4E-24	1	0.458890036	6.763039587	9.683097862	0.001859708	0.001974949	1
ENSMUSG00000020160	Meis1	protein_coding	11	18879817;18905689;18941659;18986774;19009784;19011976;19012810;19013632;19014250;19016133;19018221	18885651;18905765;18941804;18988379;19011388;19012002;19012860;19013682;19014391;19016359;19018985	-;-;-;-;-;-;-;-;-;-;-	10532	0.489366538	6.22676436	0.895776112	0.343916821	0.265596683	0	-0.562734005	6.22676436	1.312371712	0.251965693	0.226191898	0	1.052100544	6.22676436	4.162642986	0.041324873	0.520794389	0	2.01559351	6.237975412	11.97433169	0.000539384	0.00169808	1	0.035161954	6.237975412	0.002983771	0.95643809	0.425493022	0	1.980431556	6.237975412	11.219896	0.00080925	0.005588162	1	-0.942919308	6.237975412	3.834228632	0.050216092	0.033085063	1
ENSMUSG00000075014	Gm10800	protein_coding	2	98666547;98666735;98667066;98667079;98667233	98666669;98667040;98667077;98667228;98667301	-;-;-;-;-	660	0.221698737	12.04548307	0.231339232	0.630532581	0.378645616	0	-0.830297716	12.04548307	3.37533524	0.066179115	0.090506593	0	1.051996452	12.04548307	5.348579584	0.020739159	0.398040092	0	1.040577024	12.04524505	3.481177792	0.062070547	0.077570961	0	-0.47246518	12.04524505	0.72974144	0.392967011	0.238523849	0	1.513042204	12.04524505	7.196266398	0.007305542	0.027105501	1	-0.69293507	12.04524505	1.458851514	0.227112945	0.114814199	0
ENSMUSG00000005800	Mmp8	protein_coding	9	7558429;7560432;7561344;7561572;7563060;7564879;7565514;7566181;7567190;7567435	7558643;7560670;7561492;7561697;7563221;7564996;7565647;7566334;7567293;7568486	+;+;+;+;+;+;+;+;+;+	2453	1.731132254	5.672587198	1.916148416	0.166281879	0.164698728	0	0.681695676	5.672587198	0.215869434	0.642205388	0.401489229	0	1.049436578	5.672587198	0.980043609	0.32218804	0.910868632	0	0.220106744	5.691835244	0.492589681	0.482774376	0.3351098	0	-2.328239687	5.691835244	29.35671269	0.0000000602	0.000000388	1	2.548346431	5.691835244	36.33133152	0.00000000166	0.000000104	1	12.51854456	5.691835244	751.8543275	1.59E-165	3.24E-163	1
ENSMUSG00000028082	Sh3d19	protein_coding	3	85971109;86038877;86040615;86070915;86075148;86078945;86080395;86083227;86083502;86084368;86093690;86098147;86102890;86104083;86106970;86107212;86113106;86114787;86116819;86120530;86121134;86123146;86123686;86125329	85971424;86039000;86040865;86070944;86075188;86078984;86080437;86083365;86083655;86085357;86093797;86098259;86102951;86104347;86107038;86107352;86113178;86114917;86116877;86120732;86121186;86123332;86123783;86130526	+;+;+;+;+;+;+;+;+;+;+;+;+;+;+;+;+;+;+;+;+;+;+;+	8888	0.48653376	4.976372032	0.990617003	0.31959162	0.253083604	0	-0.562665736	4.976372032	1.449529444	0.228603472	0.212693252	0	1.049199495	4.976372032	4.67223064	0.030654088	0.4678271	0	1.888933822	5.000078057	11.8576671	0.000574244	0.001792789	1	0.032819672	5.000078057	0.003144002	0.955284925	0.425272929	0	1.85611415	5.000078057	11.22699832	0.000806159	0.005572674	1	-0.856420203	5.000078057	3.257832427	0.07108303	0.044276823	1
ENSMUSG00000053819	Camk2d	protein_coding	3	126596302;126596951;126599066;126684660;126729407;126767514;126770785;126778167;126783955;126795348;126796838;126797702;126798225;126801717;126802937;126804526;126807162;126810639;126816065;126834574;126838263;126840137;126841485;126842758	126596383;126597504;126599160;126685392;126729461;126769135;126771846;126780462;126784772;126795458;126796960;126797785;126798280;126801761;126802969;126806894;126810249;126811877;126818800;126834649;126838357;126840462;126842710;126846326	+;+;+;+;+;+;+;+;+;+;+;+;+;+;+;+;+;+;+;+;+;+;+;+	22493	0.102616373	3.666632403	0.034595498	0.85244582	0.447536123	0	-0.945703491	3.666632403	3.187304184	0.074212301	0.098443399	0	1.048319864	3.666632403	3.790871627	0.051532807	0.56725556	0	1.79813732	3.704870502	9.476025683	0.002081745	0.005161199	1	0.086674947	3.704870502	0.020882106	0.885100586	0.40709284	0	1.711462373	3.704870502	8.540995362	0.003472357	0.016233212	1	-1.496323676	3.704870502	7.63732332	0.00571727	0.005239883	1
ENSMUSG00000067586	S1pr3	protein_coding	13	51408618;51418642	51408945;51422797	+;+	4484	1.780301113	1.637173154	10.60384877	0.001128525	0.0040733	1	0.733535962	1.637173154	1.883199307	0.169970971	0.173455653	0	1.046765151	1.637173154	3.816955957	0.050736335	0.564477514	0	2.43775902	1.742743876	12.28125164	0.000457531	0.001478987	1	-0.421791668	1.742743876	0.210305231	0.646528272	0.334692821	0	2.859550688	1.742743876	14.39069844	0.000148534	0.001597528	1	1.081630054	1.742743876	4.748796344	0.029318795	0.021088104	1
ENSMUSG00000070601	Vmn2r84	protein_coding	10	130385316;130387859;130389122;130390675;130391877;130394036	130386707;130387982;130389346;130391478;130392159;130394241	-;-;-;-;-;-	3034	1.524728257	0.484805188	8.64302852	0.003283152	0.009526015	1	0.479881924	0.484805188	0.900130144	0.342746817	0.2744115	0	1.044846333	0.484805188	4.323657391	0.037586055	0.510750487	0	2.409244522	0.595327379	9.09190649	0.002567431	0.006159646	1	-1.605160645	0.595327379	1.33227415	0.248401047	0.173323941	0	4.014405167	0.595327379	14.83805361	0.000117148	0.001351851	1	0.92891186	0.595327379	4.049808795	0.044176348	0.029756424	1
ENSMUSG00000053411	Cbx7	protein_coding	15	79915807;79923472;79930548;79932448;79933765;79970869	79921438;79923537;79930629;79932768;79933899;79971119	-;-;-;-;-;-	6487	0.485892642	2.556386891	0.742687808	0.388801236	0.286897148	0	-0.556283064	2.556386891	1.068848832	0.301205612	0.253512216	0	1.042175706	2.556386891	3.190803464	0.074053606	0.640934747	0	1.629250081	2.632072716	6.864261531	0.008793658	0.01666011	1	-1.225106422	2.632072716	2.335088285	0.126487819	0.106581124	0	2.854356504	2.632072716	15.50661559	0.0000822	0.001043467	1	-0.814003144	2.632072716	2.7570639	0.096825793	0.057255888	0
ENSMUSG00000021338	Lrrc16a	protein_coding	13	24012344;24019564;24020047;24022496;24024323;24025854;24036185;24041673;24044174;24045016;24049643;24059244;24063546;24067132;24069631;24073940;24075612;24081929;24088978;24092506;24094398;24098806;24098961;24099582;24102072;24106309;24108490;24111810;24112014;24112798;24115475;24121839;24137137;24137757;24141656;24154678;24154984;24155390;24164801;24173616;24178207;24206038;24240337;24276457;242…	24013460;24019713;24020071;24022636;24024535;24025935;24036608;24041785;24044370;24045082;24049660;24059319;24064726;24067219;24069806;24074071;24075740;24082027;24089071;24092574;24094570;24098860;24099060;24099663;24102083;24106378;24108594;24111886;24112091;24112822;24115578;24121925;24137231;24139377;24141731;24154751;24155209;24155487;24164922;24173675;24178257;24206293;24240544;24276554;242…	-;-;-;-;-;-;-;-;-;-;-;-;-;-;-;-;-;-;-;-;-;-;-;-;-;-;-;-;-;-;-;-;-;-;-;-;-;-;-;-;-;-;-;-;-;-	8977	2.936149305	0.998512047	20.4580654	0.0000061	0.0000553	1	1.895114878	0.998512047	7.6518325	0.005671468	0.014707847	1	1.041034428	0.998512047	2.830272271	0.092502676	0.686170588	0	2.40849138	0.968451617	11.87723227	0.000568243	0.001776516	1	-0.227063096	0.968451617	0.099039188	0.752985706	0.369836573	0	2.635554476	0.968451617	13.62294103	0.000223438	0.002135411	1	4.030489768	0.968451617	26.74260309	0.000000232	0.000000557	1
ENSMUSG00000033721	Vav3	protein_coding	3	109340653;109423991;109442002;109494778;109496888;109501378;109503410;109506396;109508784;109510886;109515988;109519433;109521441;109525869;109527414;109528275;109562743;109563104;109573907;109578319;109628031;109647524;109647672;109651786;109657242;109657922;109664304;109682806;109683568	109341242;109424107;109442212;109494836;109496953;109501486;109503696;109506464;109508887;109510985;109516083;109519501;109521527;109525954;109527546;109528384;109562844;109563541;109574131;109578364;109628167;109647568;109647737;109651820;109657358;109658009;109664433;109682957;109685698	+;+;+;+;+;+;+;+;+;+;+;+;+;+;+;+;+;+;+;+;+;+;+;+;+;+;+;+;+	6005	0.154417369	5.22328155	0.080861659	0.776133095	0.425609373	0	-0.886457368	5.22328155	2.932701403	0.086802137	0.109867869	0	1.040874737	5.22328155	3.522932434	0.060525271	0.598607756	0	1.661520648	5.243816141	8.095215373	0.004438226	0.009628984	1	-0.547922925	5.243816141	0.698141906	0.403408746	0.242724373	0	2.209443573	5.243816141	12.74565354	0.000356837	0.003006725	1	-1.465904667	5.243816141	8.403838009	0.003744297	0.003630702	1
ENSMUSG00000037972	Snn	protein_coding	16	11066298;11072232	11066447;11074983	+;+	2902	1.304739677	3.274989463	4.300413323	0.038103112	0.05866915	0	0.266461674	3.274989463	0.215481603	0.642504489	0.401565306	0	1.038278003	3.274989463	2.683373852	0.101400692	0.709107872	0	3.058203255	3.341365691	22.24067547	0.00000241	0.0000163	1	-0.708033342	3.341365691	0.367346771	0.544454069	0.298013713	0	3.766236597	3.341365691	24.70616562	0.000000668	0.0000232	1	-0.289645879	3.341365691	1.293035377	0.255489322	0.126238561	0
ENSMUSG00000040328	Olfr56	protein_coding	11	48978889;49050733;49087034;49117621;49124284;49127802;49130331;49134173	48978990;49050834;49087144;49118121;49126445;49127929;49130546;49135387	+;+;+;+;+;+;+;+	4537	1.521642275	4.084352884	11.81194226	0.00058852	0.002441918	1	0.485522642	4.084352884	1.348795622	0.245488778	0.222845343	0	1.036119633	4.084352884	6.529091108	0.010612417	0.303003718	0	3.519278801	4.097790345	234.359419	6.68E-53	3.22E-50	1	2.119223231	4.097790345	76.73255705	1.96E-18	0.0000000000000000626	1	1.40005557	4.097790345	51.20525403	0.000000000000832	0.0000000000871	1	-0.048163543	4.097790345	0.076314962	0.782354806	0.294781827	0
ENSMUSG00000038777	Sema6c	protein_coding	3	95160457;95162615;95163127;95163432;95164306;95167006;95168809;95169164;95169529;95169988;95170318;95170751;95171173;95171334;95172255	95160712;95162663;95163271;95163521;95164542;95168706;95168897;95169381;95169713;95170140;95170491;95170897;95171250;95171976;95174024	+;+;+;+;+;+;+;+;+;+;+;+;+;+;+	5935	1.040279894	0.992215873	3.973046616	0.04623405	0.067590576	0	0.004885474	0.992215873	0.0000477	0.994488193	0.50829229	0	1.03539442	0.992215873	3.788479992	0.051606493	0.56725556	0	0.922311227	1.044841443	2.301263434	0.129268812	0.135093204	0	-1.761203131	1.044841443	6.099324599	0.013523356	0.018222069	1	2.683514358	1.044841443	14.70867548	0.000125468	0.001420239	1	1.179176655	1.044841443	4.248641465	0.039281742	0.026937046	1
ENSMUSG00000024769	Cdc42bpg	protein_coding	19	6306456;6309126;6309299;6309727;6310218;6310795;6311022;6311322;6312118;6313219;6313415;6313689;6313891;6314285;6314496;6314705;6314990;6315172;6315639;6315864;6316199;6316341;6316519;6316829;6317161;6317375;6317604;6318358;6320079;6320243;6321657;6321808;6322027;6322254;6322555;6322793;6324517	6306875;6309217;6309382;6309822;6310366;6310888;6311222;6311570;6312197;6313316;6313495;6313795;6314070;6314365;6314617;6314780;6315096;6315286;6315787;6315952;6316251;6316439;6316578;6316934;6317294;6317514;6317685;6318574;6320141;6320842;6321754;6321911;6322232;6322371;6322678;6322881;6325652	+;+;+;+;+;+;+;+;+;+;+;+;+;+;+;+;+;+;+;+;+;+;+;+;+;+;+;+;+;+;+;+;+;+;+;+;+	6099	1.997055924	3.002763041	17.9735239	0.0000224	0.000168391	1	0.961803848	3.002763041	4.412961892	0.035666862	0.058160102	0	1.035252077	3.002763041	4.96507175	0.025864242	0.432785289	0	2.570878486	3.05685808	19.63049743	0.0000094	0.0000541	1	0.471492285	3.05685808	0.628107151	0.428050474	0.252821814	0	2.099386201	3.05685808	13.6315086	0.000222421	0.002131411	1	1.281334415	3.05685808	6.111312723	0.013431933	0.010876728	1
ENSMUSG00000090175	Ugt1a9	protein_coding	1	88070800;88215044;88215795;88216138;88218127	88071678;88215175;88215882;88216357;88218997	+;+;+;+;+	2190	0.81617869	3.948042456	2.264117171	0.132401643	0.141600166	0	-0.21801803	3.948042456	0.1798896	0.671468133	0.413314154	0	1.034196719	3.948042456	3.535764423	0.060058644	0.598607756	0	2.097292272	3.993303059	12.245655	0.000466343	0.001501006	1	-0.387201484	3.993303059	0.271374885	0.602410976	0.318942899	0	2.484493756	3.993303059	14.9864408	0.000108286	0.00127438	1	-0.469232511	3.993303059	1.115612222	0.290865222	0.139543102	0
ENSMUSG00000027360	Hdc	protein_coding	2	126593667;126594837;126597871;126600234;126601787;126602961;126603842;126604241;126607297;126616173;126618518;126619193	126594686;126594938;126598261;126601704;126601949;126603027;126603985;126606482;126607641;126616348;126618678;126619299	-;-;-;-;-;-;-;-;-;-;-;-	6389	2.668543445	7.52097966	7.909114998	0.004918633	0.012829115	1	1.634366994	7.52097966	2.809509935	0.093706998	0.115376661	0	1.034176452	7.52097966	1.816783279	0.177696649	0.81219509	0	0.770338871	7.526624195	3.318852103	0.068489634	0.083810174	0	-0.510018376	7.526624195	1.278047384	0.258262407	0.17820586	0	1.280357247	7.526624195	8.414823825	0.003721739	0.01696898	1	8.021054587	7.526624195	248.1239497	6.66E-56	1.77E-54	1
ENSMUSG00000039835	Nhsl1	protein_coding	10	18318985;18390322;18407638;18418716;18419245;18469888;18472919;18498033;18511550;18516029;18523791;18527536;18531268	18319276;18390510;18408514;18418794;18421140;18470165;18473427;18498157;18512510;18516160;18527042;18527668;18533892	+;+;+;+;+;+;+;+;+;+;+;+;+	11348	0.698952092	1.570896703	1.422094674	0.233058938	0.205527775	0	-0.333766937	1.570896703	0.370033149	0.5429862	0.364151939	0	1.032719029	1.570896703	3.127390348	0.076986887	0.654244086	0	2.079980475	1.623672184	10.00810774	0.001558526	0.00406695	1	-0.069144465	1.623672184	0.009719604	0.921465358	0.41649371	0	2.14912494	1.623672184	10.33668967	0.001304117	0.008004579	1	-0.859904249	1.623672184	2.160736971	0.141576773	0.078466145	0
ENSMUSG00000026347	Tmem163	protein_coding	1	127486546;127490342;127495718;127500184;127519345;127537384;127551326;127552761;127668651;127677431	127486697;127491660;127495859;127500344;127519441;127537430;127551417;127552804;127668770;127679548	-;-;-;-;-;-;-;-;-;-	4292	0.852155266	1.701183795	3.019539943	0.082266801	0.101476547	0	-0.179613922	1.701183795	0.135955769	0.712335095	0.427565993	0	1.031769189	1.701183795	4.146134568	0.041729682	0.521336074	0	1.334749693	1.774471301	5.403326835	0.020098405	0.032445598	1	-1.248524137	1.774471301	3.548173527	0.059611033	0.059641936	0	2.58327383	1.774471301	16.23606571	0.0000559	0.000775621	1	0.197641502	1.774471301	0.148124289	0.700334338	0.272266934	0
ENSMUSG00000052512	Nav2	protein_coding	7	48898807;48907868;48908716;48909129;48909614;48947703;48959073;48963798;49246189;49304138;49343474;49362098;49364721;49372317;49398083;49408633;49412826;49420174;49436862;49450760;49452399;49458096;49461909;49464540;49491369;49535894;49545800;49547839;49551597;49552840;49553892;49556910;49558708;49564071;49565085;49565206;49570692;49571134;49572308;49575140;49582804;49584050;49585144;49587417;495…	48899064;48907998;48908745;48909319;48913040;48947833;48959177;48967836;49247198;49305917;49343628;49362215;49365133;49372369;49398155;49411406;49412894;49420340;49437789;49450883;49454642;49458208;49462017;49464929;49494000;49536032;49546091;49548541;49552049;49552905;49556730;49557070;49558896;49564123;49565108;49565280;49570775;49571245;49572458;49576605;49582957;49584212;49586827;49587802;495…	+;+;+;+;+;+;+;+;+;+;+;+;+;+;+;+;+;+;+;+;+;+;+;+;+;+;+;+;+;+;+;+;+;+;+;+;+;+;+;+;+;+;+;+;+;+;+;+;+;+;+;+	35940	1.101689979	3.275655377	3.454124441	0.063094143	0.084413446	0	0.071796764	3.275655377	0.016683659	0.897226901	0.481936883	0	1.029893214	3.275655377	2.839077751	0.091997002	0.684752795	0	2.130268601	3.30273597	11.17872023	0.000827408	0.002415717	1	-0.419083491	3.30273597	0.43362054	0.510217731	0.284954591	0	2.549352092	3.30273597	15.26147586	0.0000936	0.001146573	1	-0.503824271	3.30273597	0.703969415	0.401453119	0.179690214	0
ENSMUSG00000005947	Itgae	protein_coding	11	73090583;73103861;73110506;73111331;73111746;73112057;73112954;73113582;73114857;73115507;73116080;73117114;73118052;73118495;73119330;73120275;73121844;73123108;73125259;73126879;73129169;73130923;73131688;73132694;73133843;73133991;73138455;73138767;73140667;73145541;73147051	73090654;73103984;73110603;73111398;73111863;73112188;73113069;73113733;73115010;73115657;73116147;73117252;73118197;73118635;73119554;73120405;73121974;73123268;73125387;73126952;73129301;73131021;73131767;73132768;73133906;73134834;73138511;73138862;73140762;73145651;73147446	+;+;+;+;+;+;+;+;+;+;+;+;+;+;+;+;+;+;+;+;+;+;+;+;+;+;+;+;+;+;+	4581	1.563066189	1.365887076	11.05359022	0.000885156	0.003346576	1	0.534994856	1.365887076	1.288042594	0.256408989	0.228809293	0	1.028071333	1.365887076	5.269180783	0.021706225	0.403302573	0	0.680811888	1.258284654	2.131096837	0.144337441	0.146374024	0	-0.471279312	1.258284654	0.964901429	0.325955048	0.209348833	0	1.1520912	1.258284654	5.813854515	0.015900406	0.046321969	1	2.990022266	1.258284654	29.11054968	0.0000000684	0.000000176	1
ENSMUSG00000030207	8430419L09Rik	protein_coding	6	135197977;135198109;135198412;135209033;135211835;135216886;135218679;135225140;135225656;135226850;135227153;135228413;135231601;135233979;135243862;135244107	135198101;135198217;135198486;135209431;135211933;135217077;135218809;135225287;135225797;135226993;135227234;135228568;135233476;135236242;135243982;135244955	+;+;+;+;+;+;+;+;+;+;+;+;+;+;+;+	6912	2.683982132	3.820305508	21.56991016	0.00000341	0.0000339	1	1.657737501	3.820305508	7.817690458	0.005173727	0.013728708	1	1.026244631	3.820305508	3.527503289	0.060358614	0.598607756	0	2.349735835	3.872073035	12.18087655	0.00048282	0.001543743	1	-0.232188876	3.872073035	0.099124675	0.752882597	0.369836573	0	2.581924711	3.872073035	13.82808782	0.000200319	0.001978186	1	2.984260993	3.872073035	22.97356119	0.00000164	0.00000342	1
ENSMUSG00000005580	Adcy9	protein_coding	16	4287529;4294663;4297409;4298687;4304377;4307156;4311525;4312685;4323767;4417853;4419776	4289089;4294704;4297557;4298846;4304585;4307258;4311742;4312789;4323957;4419588;4420498	-;-;-;-;-;-;-;-;-;-;-	5197	0.126615471	3.601384168	0.047588496	0.827313896	0.440569927	0	-0.896354938	3.601384168	2.456822478	0.117015284	0.134886782	0	1.022970409	3.601384168	2.665752043	0.102529352	0.709429974	0	1.980818009	3.651469601	9.779351982	0.001764825	0.004497608	1	-0.598467699	3.651469601	0.481054091	0.487945244	0.276087459	0	2.579285708	3.651469601	13.28526593	0.0002675	0.002441796	1	-1.537591385	3.651469601	14.3087671	0.000155141	0.000217386	1
ENSMUSG00000068735	Trp53i11	protein_coding	2	93187548;93189089;93196897;93197462;93198263;93198539;93198895;93199786	93187747;93189562;93196979;93197748;93198321;93198587;93199458;93201759	+;+;+;+;+;+;+;+	3690	-1.066367251	1.614688772	2.242217819	0.134288248	0.14276565	0	-2.088887243	1.614688772	10.07255239	0.001504944	0.005291248	1	1.022519992	1.614688772	2.222961147	0.135972048	0.764424958	0	1.391386586	1.686694386	3.924055798	0.047599913	0.063390988	0	-0.494664556	1.686694386	0.330179319	0.565553517	0.305833087	0	1.886051142	1.686694386	6.074830701	0.013712144	0.041818071	1	-2.929645987	1.686694386	30.86355369	0.0000000277	0.0000000746	1
ENSMUSG00000047415	Gpr68	protein_coding	12	100876682;100887681;100899243;100908099	100879412;100888072;100899524;100908198	-;-;-;-	3505	1.712062395	0.519885337	12.70736568	0.000364218	0.001659237	1	0.690554115	0.519885337	1.964672723	0.16101446	0.167286283	0	1.02150828	0.519885337	4.899050852	0.026871461	0.44110703	0	1.180745785	0.476083401	4.322560452	0.03761029	0.053135742	0	-0.530831935	0.476083401	0.768104064	0.380804215	0.233153241	0	1.71157772	0.476083401	8.344030375	0.003869566	0.017426509	1	2.517682211	0.476083401	17.22304722	0.0000332	0.0000539	1
ENSMUSG00000001089	Luzp1	protein_coding	4	136469761;136521341;136539125;136540354;136545238;136554504	136469886;136521710;136539216;136543518;136549319;136554780	+;+;+;+;+;+	8112	-0.233000847	4.119705528	0.26584899	0.606129996	0.370429978	0	-1.25448454	4.119705528	8.086240958	0.004460258	0.012280285	1	1.021483693	4.119705528	5.213685926	0.022409777	0.403302573	0	1.04458391	4.153915099	4.402800793	0.035879959	0.051242192	0	-0.520675525	4.153915099	0.945147411	0.330957565	0.211444412	0	1.565259435	4.153915099	9.028918749	0.002657416	0.013381049	1	-1.364606681	4.153915099	9.307939404	0.00228163	0.002361013	1
ENSMUSG00000051343	Rab11fip5	protein_coding	6	85334962;85337481;85340343;85347780;85348555;85374098	85337226;85337670;85342361;85348455;85348991;85374634	-;-;-;-;-;-	6124	1.467443124	4.346473642	9.839536927	0.001708005	0.00569924	1	0.4477517	4.346473642	1.047627432	0.306054144	0.256217231	0	1.019691424	4.346473642	4.811468335	0.028270947	0.451707434	0	3.096237813	4.384561575	33.3609236	0.00000000765	0.0000000933	1	0.424574303	4.384561575	0.3030389	0.581983546	0.311921201	0	2.67166351	4.384561575	25.67159521	0.000000405	0.000015	1	0.197703241	4.384561575	0.553367439	0.456945016	0.197813553	0
ENSMUSG00000048218	Amigo2	protein_coding	15	97244074;97246941	97246597;97247287	-;-	2871	0.673591348	2.488266614	2.83056083	0.092486057	0.109818679	0	-0.345994046	2.488266614	0.769541057	0.380359067	0.292569253	0	1.019585394	2.488266614	6.3988791	0.011419244	0.312016855	0	1.541542779	2.577208631	5.131011532	0.023502027	0.036720559	1	-2.161771324	2.577208631	3.021747698	0.082154886	0.076783986	0	3.703314103	2.577208631	13.81942408	0.000201245	0.001982797	1	0.308920967	2.577208631	1.348798557	0.245488265	0.122240322	0
ENSMUSG00000027932	Slc27a3	protein_coding	3	90385239;90386250;90386480;90386748;90387636;90388328;90388690;90389172	90385533;90386380;90386577;90387449;90387760;90388486;90388981;90389938	-;-;-;-;-;-;-;-	2569	1.835915806	4.540638143	17.03651081	0.0000367	0.000254985	1	0.816550806	4.540638143	3.39474488	0.06540448	0.089872823	0	1.019364999	4.540638143	6.728737352	0.009487173	0.284935253	0	0.278102176	4.576506717	0.68302336	0.408547581	0.301502771	0	-0.56832358	4.576506717	2.12784423	0.144644059	0.117196907	0	0.846425756	4.576506717	5.001666634	0.025322923	0.062582163	0	3.299797749	4.576506717	323.4569435	2.56E-72	9.99E-71	1
ENSMUSG00000069893	9930111J21Rik1	protein_coding	11	48946150;48965817;48979039;48979300	48948546;48967975;48979278;48979398	-;-;-;-	4895	1.598183966	2.221025959	13.21695318	0.000277428	0.001334658	1	0.578821043	2.221025959	1.947372595	0.16287026	0.168514119	0	1.019362924	2.221025959	5.444509789	0.019629923	0.383706271	0	2.704291064	2.270054768	49.29181552	0.00000000000221	0.0000000000441	1	0.414785239	2.270054768	0.858827657	0.354066972	0.221459195	0	2.289505825	2.270054768	36.4832981	0.00000000154	0.000000097	1	0.274628912	2.270054768	0.82131368	0.364796356	0.166820159	0
ENSMUSG00000076431	Sox4	protein_coding	13	28948919	28953713	-	4795	0.279203809	6.614709562	0.383305143	0.535839666	0.346085261	0	-0.739232338	6.614709562	3.009778703	0.08276359	0.106111203	0	1.018436147	6.614709562	4.605143209	0.031876191	0.476476133	0	4.204968572	6.623567509	22.46589215	0.00000214	0.0000147	1	0.208573953	6.623567509	0.014631779	0.90372122	0.412161775	0	3.996394619	6.623567509	19.25600218	0.0000114	0.000234551	1	-0.940680078	6.623567509	50.31901991	0.00000000000131	0.00000000000596	1
ENSMUSG00000021253	Tgfb3	protein_coding	12	86056744;86058900;86062028;86063821;86069347;86069747;86077581	86057938;86059053;86062199;86063928;86069476;86069910;86079041	-;-;-;-;-;-;-	3384	-0.353816667	1.61799882	0.489999301	0.483927616	0.326875393	0	-1.369333985	1.61799882	6.228254647	0.01257276	0.026765762	1	1.015517317	1.61799882	4.20609618	0.040278933	0.518821144	0	1.503926751	1.605311458	21.1928958	0.00000415	0.0000261	1	0.93682413	1.605311458	7.46560539	0.006288888	0.00978309	1	0.567102621	1.605311458	3.410300595	0.064790643	0.112432216	0	-1.334898093	1.605311458	25.33302169	0.000000482	0.0000011	1
ENSMUSG00000028859	Csf3r	protein_coding	4	126024550;126026081;126027189;126029763;126031798;126032112;126034170;126034422;126035299;126035766;126037520;126038028;126039506;126039762;126042660;126042904;126043365	126024795;126026179;126027400;126030062;126031921;126032299;126034339;126034575;126035378;126035979;126037708;126038129;126039652;126039896;126042750;126042985;126044440	+;+;+;+;+;+;+;+;+;+;+;+;+;+;+;+;+	3609	1.002017294	5.347009046	3.398847366	0.065241994	0.086533181	0	-0.012220968	5.347009046	0.000713188	0.978694565	0.504119325	0	1.014238262	5.347009046	3.261298752	0.070932926	0.628481329	0	2.072278532	5.368120055	16.07462917	0.0000609	0.000269243	1	-1.115281009	5.368120055	2.45806257	0.116922921	0.100562049	0	3.187559541	5.368120055	27.84433357	0.000000131	0.00000564	1	-0.396828089	5.368120055	1.124011171	0.289056382	0.138894092	0
ENSMUSG00000048120	Entpd1	protein_coding	19	40612366;40613985;40615474;40659770;40660199;40660493;40681667;40711163;40720457;40723087;40724925;40726022;40727288;40733667;40736184;40736750;40738823	40612523;40614145;40615718;40659900;40660327;40660863;40681828;40711290;40720574;40723237;40725084;40726262;40727548;40733786;40736312;40736884;40741602	+;+;+;+;+;+;+;+;+;+;+;+;+;+;+;+;+	5580	1.619681104	3.19370587	7.485309945	0.006220436	0.015287219	1	0.608842992	3.19370587	1.159328078	0.281604935	0.242659364	0	1.010838113	3.19370587	2.811946327	0.093564796	0.687368083	0	2.471755544	3.252062842	12.60574527	0.000384563	0.00128365	1	-0.07754903	3.252062842	0.011487027	0.914648126	0.414642393	0	2.549304573	3.252062842	13.03706822	0.000305386	0.00266791	1	0.399979665	3.252062842	0.416415204	0.51873123	0.217950325	0
ENSMUSG00000039611	Tmem246	protein_coding	4	49584506;49593827;49597199;49597624	49587241;49593890;49597470;49597876	-;-;-;-	3325	-0.546470473	2.705876471	0.683464977	0.408396119	0.295341963	0	-1.55664295	2.705876471	6.283658719	0.012185627	0.026167615	1	1.010172477	2.705876471	2.524980443	0.11205617	0.724796017	0	2.00527951	2.770042589	9.212082987	0.00240423	0.005838597	1	0.423172952	2.770042589	0.273364412	0.601083774	0.318589807	0	1.582106558	2.770042589	5.94741052	0.014738922	0.043937788	1	-2.157662538	2.770042589	31.45529377	0.0000000204	0.0000000562	1
ENSMUSG00000044707	Ccnjl	protein_coding	11	43528784;43529246;43556555;43579684;43583180;43585292	43528967;43529459;43556768;43579986;43583339;43586997	+;+;+;+;+;+	2781	1.18758992	1.22037433	3.874071311	0.049037432	0.070506339	0	0.17768883	1.22037433	0.093948695	0.759215976	0.442083428	0	1.00990109	1.22037433	2.744103914	0.097613785	0.699908224	0	2.257067598	1.322096025	9.355804977	0.002222803	0.005450911	1	-0.580546619	1.322096025	0.382100085	0.536481444	0.295258342	0	2.837614217	1.322096025	12.35035141	0.000440903	0.003525048	1	0.039148102	1.322096025	0.004901946	0.944182599	0.335777349	0
ENSMUSG00000034586	Hid1	protein_coding	11	115347707;115348800;115349009;115349922;115350492;115352585;115354112;115354586;115355025;115355294;115356365;115356620;115358670;115358977;115359186;115359695;115360322;115361639;115367544	115348532;115348958;115349177;115350002;115351146;115352749;115354478;115354737;115355115;115355434;115356421;115356842;115358786;115359083;115359313;115360317;115360492;115361788;115367756	-;-;-;-;-;-;-;-;-;-;-;-;-;-;-;-;-;-;-	4595	1.155011645	0.773857544	7.130031993	0.007580337	0.017759963	1	0.147371533	0.773857544	0.118205832	0.730988615	0.433664474	0	1.007640112	0.773857544	5.87188027	0.015384611	0.34916711	0	0.181196428	0.661198451	0.171081347	0.679152563	0.414972842	0	-0.697506339	0.661198451	2.317208746	0.127949439	0.107444126	0	0.878702767	0.661198451	3.695121215	0.054571817	0.101317167	0	2.581561213	0.661198451	24.78944029	0.000000639	0.00000143	1
ENSMUSG00000038963	Slco4a1	protein_coding	2	180456245;180460979;180463941;180465597;180466205;180467058;180467567;180471104;180472054;180472405;180472661;180473103	180456373;180461198;180464828;180465687;180466307;180467179;180468357;180471258;180472249;180472570;180472833;180474867	+;+;+;+;+;+;+;+;+;+;+;+	4799	1.987512028	5.868917425	15.69527018	0.0000744	0.000460599	1	0.98055632	5.868917425	4.321392506	0.037636111	0.060353888	0	1.006955709	5.868917425	4.434089719	0.035228	0.496842207	0	3.147390396	5.881083025	24.66960632	0.00000068	0.0000053	1	1.521307121	5.881083025	6.340754169	0.01179947	0.016340333	1	1.626083275	5.881083025	7.466630157	0.006285309	0.024387684	1	0.778150672	5.881083025	1.814107102	0.178016329	0.094274012	0
ENSMUSG00000078776	9530053A07Rik	protein_coding	7	28129466;28129816;28131419;28137063;28142223;28143832;28146621;28147316;28150653;28152718;28153292;28154189;28155144;28156527;28157535;28159337;28162591;28164269;28164645	28129482;28129878;28131768;28141299;28143638;28144424;28147206;28147515;28150794;28153055;28153865;28154805;28155687;28157095;28158108;28159536;28162974;28164540;28164811	+;+;+;+;+;+;+;+;+;+;+;+;+;+;+;+;+;+;+	11843	3.328104715	2.868451884	35.15104503	0.00000000305	0.0000000713	1	2.322221105	2.868451884	16.99524254	0.0000375	0.000273346	1	1.00588361	2.868451884	3.765282966	0.052327004	0.568110798	0	3.081353814	2.761512368	22.41736074	0.00000219	0.000015	1	1.310236048	2.761512368	4.483204029	0.034229493	0.038388783	1	1.771117766	2.761512368	8.255346537	0.004063215	0.017967033	1	4.38986898	2.761512368	25.67851984	0.000000403	0.000000929	1
ENSMUSG00000050947	Amigo1	protein_coding	3	108186335;108187091	108186678;108192286	+;+	5540	-0.247339303	2.728407032	0.230343736	0.631269071	0.378814498	0	-1.253175144	2.728407032	6.773113505	0.009254125	0.021251382	1	1.005835841	2.728407032	3.89771994	0.048351686	0.553454985	0	1.249937999	2.790489671	6.495303861	0.010815981	0.01974406	1	-0.839542488	2.790489671	2.023192512	0.154913146	0.123081292	0	2.089480487	2.790489671	14.62852813	0.000130918	0.001467927	1	-1.709804935	2.790489671	18.70840595	0.0000152	0.0000265	1
ENSMUSG00000024597	Slc12a2	protein_coding	18	57878678;57896282;57897344;57898059;57899260;57900022;57901356;57904124;57904338;57905953;57910241;57911890;57912837;57914106;57915409;57919456;57921746;57926407;57930155;57932480;57934951;57936308;57937660;57940135;57941009;57941753;57943916	57879544;57896401;57897419;57898154;57899399;57900132;57901464;57904251;57904422;57906104;57910348;57912013;57912938;57914261;57915508;57919567;57921886;57926513;57930234;57932605;57934998;57936430;57937771;57940221;57941144;57941820;57946821	+;+;+;+;+;+;+;+;+;+;+;+;+;+;+;+;+;+;+;+;+;+;+;+;+;+;+	6520	0.77620527	2.639225579	3.623680351	0.05696273	0.078752167	0	-0.227837525	2.639225579	0.313259177	0.575687077	0.376675698	0	1.004042796	2.639225579	5.904313228	0.015103853	0.34891427	0	1.683964814	2.713084087	10.04260531	0.001529607	0.004014773	1	0.076083216	2.713084087	0.015772027	0.900059068	0.411183683	0	1.607881598	2.713084087	8.86463316	0.002907487	0.014208171	1	0.098448654	2.713084087	0.060962014	0.804981849	0.300702238	0
ENSMUSG00000001435	Col18a1	protein_coding	10	77052178;77054155;77054784;77055579;77057369;77058699;77059105;77059258;77059895;77060369;77063979;77064537;77065235;77066950;77067379;77067632;77068390;77069436;77069820;77069950;77070961;77071311;77071604;77072027;77072942;77073740;77074350;77076148;77077159;77077684;77077999;77078276;77078457;77079261;77080679;77081149;77085267;77087376;77088870;77089200;77095991;77112218;77166290;77166439	77053407;77054270;77054981;77055827;77057401;77058830;77059178;77059402;77060023;77060412;77064041;77064579;77065303;77067024;77067432;77067658;77068464;77069498;77069846;77069979;77071050;77071346;77071675;77072062;77072968;77073802;77074481;77076174;77077221;77077842;77078052;77078353;77078519;77079287;77080864;77081225;77085396;77087429;77088956;77089428;77096535;77113946;77166360;77166548	-;-;-;-;-;-;-;-;-;-;-;-;-;-;-;-;-;-;-;-;-;-;-;-;-;-;-;-;-;-;-;-;-;-;-;-;-;-;-;-;-;-;-;-	7021	3.649482501	6.66273135	22.16803176	0.0000025	0.0000264	1	2.645777402	6.66273135	11.60861423	0.00065647	0.002785266	1	1.0037051	6.66273135	2.550578768	0.11025386	0.721665729	0	1.861205526	6.672499816	13.93898141	0.000188841	0.000710886	1	0.649310021	6.672499816	1.604881324	0.205212825	0.151148996	0	1.211895506	6.672499816	6.24426032	0.01245964	0.03920546	1	6.992620759	6.672499816	152.040705	6.21E-35	9.6E-34	1
ENSMUSG00000040253	Gbp7	protein_coding	3	142530342;142534499;142536297;142538012;142538722;142541356;142542849;142543922;142545450;142545862;142546320	142530439;142534712;142536424;142538121;142538918;142541601;142543129;142544134;142545552;142546055;142550149	+;+;+;+;+;+;+;+;+;+;+	5614	0.82367227	6.568151344	9.468963447	0.002089774	0.006699326	1	-0.179448846	6.568151344	0.481378999	0.48779835	0.341692047	0	1.003121116	6.568151344	13.75264442	0.000208527	0.027598459	1	1.594642361	6.566074066	104.7068557	1.42E-24	9.47E-23	1	-0.321509767	6.566074066	4.27521491	0.038672073	0.042391387	1	1.916152128	6.566074066	146.6544697	9.34E-34	1.11E-30	1	-0.174954476	6.566074066	1.337014628	0.247561131	0.122993514	0
ENSMUSG00000029376	Mthfd2l	protein_coding	5	90931117;90932912;90933896;90946774;90948823;90959705;90961290;90974323;91000494;91020152	90931433;90933421;90937692;90946974;90948945;90959857;90961397;90974415;91000619;91021368	+;+;+;+;+;+;+;+;+;+	6645	0.673432136	2.72656175	1.948152472	0.162786079	0.162283691	0	-0.328995423	2.72656175	0.477911005	0.489370072	0.342294965	0	1.00242756	2.72656175	4.112769061	0.042560624	0.526587989	0	1.24676496	2.804325216	4.836641534	0.027861105	0.042062485	1	-1.550335182	2.804325216	4.275283186	0.03867052	0.042391387	1	2.797100141	2.804325216	16.55309323	0.0000473	0.000690213	1	0.040091188	2.804325216	0.00847737	0.92664033	0.331574821	0
ENSMUSG00000015533	Itga2	protein_coding	13	114835916;114837093;114839496;114843415;114845833;114847944;114849319;114853702;114853872;114854420;114856131;114856658;114857279;114859528;114862274;114865311;114866156;114868202;114869194;114870488;114873254;114875058;114875459;114877621;114880549;114880931;114884436;114886580;114900415;114931876	114836565;114837209;114839585;114843528;114845937;114848054;114849421;114853785;114853948;114854512;114856272;114856740;114857389;114859679;114862413;114865447;114866359;114868345;114869339;114870626;114873330;114875223;114875609;114877769;114880676;114881045;114884527;114886689;114900532;114932041	-;-;-;-;-;-;-;-;-;-;-;-;-;-;-;-;-;-;-;-;-;-;-;-;-;-;-;-;-;-	4214	-1.7462809	1.045630467	8.473676818	0.003603224	0.010247263	1	-2.748074656	1.045630467	20.75374819	0.00000522	0.000052	1	1.001793756	1.045630467	3.257014919	0.071118481	0.628592555	0	0.316406942	0.959474418	0.419684405	0.517094562	0.350345602	0	-0.880291367	0.959474418	2.94215922	0.086295306	0.079663556	0	1.196698309	0.959474418	5.462339338	0.019430616	0.052528921	0	-3.409419773	0.959474418	40.0565062	0.000000000247	0.000000000885	1
ENSMUSG00000024639	Gnaq	protein_coding	19	16132831;16219588;16316017;16317090;16332077;16334981;16378157;16383204	16133461;16219772;16316527;16317274;16332205;16335110;16378310;16387463	+;+;+;+;+;+;+;+	6185	0.793013142	3.670273773	2.23270702	0.135116937	0.14342762	0	-0.208226739	3.670273773	0.171632183	0.67866529	0.416063676	0	1.001239881	3.670273773	3.581280696	0.058434085	0.590172906	0	2.108654276	3.717792218	12.5110142	0.00040456	0.001332622	1	0.081850862	3.717792218	0.016087343	0.899070289	0.410958946	0	2.026803414	3.717792218	11.39837231	0.000735085	0.005156457	1	-0.563889568	3.717792218	1.253331267	0.262917176	0.129051127	0
ENSMUSG00000036067	Slc2a6	protein_coding	2	27021363;27022719;27023088;27025223;27025901;27027141;27027817	27022069;27022864;27024793;27025322;27026107;27027303;27027998	-;-;-;-;-;-;-	3211	3.325217384	4.586779424	27.93960826	0.000000125	0.00000193	1	2.324640046	4.586779424	11.09378986	0.000866173	0.00344832	1	1.000577338	4.586779424	2.766965892	0.096228405	0.695469478	0	2.659860943	4.614457391	36.54750081	0.00000000149	0.0000000203	1	-0.501044718	4.614457391	1.200759704	0.273169891	0.185419476	0	3.160905661	4.614457391	47.6867891	0.000000000005	0.000000000488	1	4.742557265	4.614457391	102.9424985	3.45E-24	3.24E-23	1
ENSMUSG00000019467	Arhgef25	protein_coding	10	127182521;127183198;127183649;127184012;127184392;127184663;127184887;127185083;127185287;127185575;127185860;127186083;127186879;127187108;127189495;127189698;127189867	127182943;127183409;127183829;127184212;127184469;127184713;127184979;127185172;127185356;127185678;127185926;127186159;127186974;127187322;127189609;127189823;127190054	-;-;-;-;-;-;-;-;-;-;-;-;-;-;-;-;-	2387	-0.465124676	2.286615656	0.561415369	0.45369053	0.314082207	0	-1.462552085	2.286615656	6.794623879	0.009143278	0.021054218	1	0.997427409	2.286615656	2.624635793	0.105216645	0.715650926	0	1.20362417	2.358046564	4.36406604	0.036704598	0.052063041	0	-1.39269907	2.358046564	3.388918507	0.065635988	0.064286715	0	2.59632324	2.358046564	14.0829292	0.000174924	0.001802402	1	-2.233830779	2.358046564	24.4389074	0.000000767	0.00000169	1
ENSMUSG00000031565	Fgfr1	protein_coding	8	25513654;25514100;25518772;25519837;25532250;25555469;25557731;25558071;25560720;25562138;25563374;25566711;25569486;25570710;25572338;25572719;25573123;25573546;25573745	25513714;25514251;25519429;25519923;25532428;25555774;25557820;25558243;25560843;25562328;25564484;25568333;25570251;25570900;25572460;25572789;25573260;25573651;25575714	+;+;+;+;+;+;+;+;+;+;+;+;+;+;+;+;+;+;+	8120	1.166876282	0.951622214	8.205551381	0.004176242	0.011384936	1	0.170841348	0.951622214	0.173191622	0.677290751	0.415799841	0	0.996034934	0.951622214	6.198092661	0.012788806	0.328254475	0	0.712218866	0.855830358	1.878620921	0.170490972	0.165019628	0	-0.365573736	0.855830358	0.466017332	0.494825111	0.278738043	0	1.077792602	0.855830358	4.10816102	0.042676743	0.087340734	0	1.735425178	0.855830358	9.928469937	0.001627418	0.001753306	1
ENSMUSG00000054404	Slfn5	protein_coding	11	82951349;82951699;82951985;82954661;82956263;82958677;82960005;82960900	82951481;82951739;82952195;82954782;82957290;82958802;82960728;82962941	+;+;+;+;+;+;+;+	4427	1.349322486	5.457011563	6.939590203	0.008430843	0.019221964	1	0.358790871	5.457011563	0.630477666	0.427180157	0.315148233	0	0.990531615	5.457011563	4.368964303	0.03659923	0.506550715	0	3.250591859	5.459863433	124.2013983	7.61E-29	6.77E-27	1	1.371794598	5.459863433	23.99118604	0.000000968	0.00000479	1	1.87879726	5.459863433	47.110087	0.00000000000671	0.000000000646	1	-0.809061197	5.459863433	9.495185037	0.002060118	0.002162373	1
ENSMUSG00000034164	Emid1	protein_coding	11	5106265;5107724;5109544;5110690;5116477;5116880;5128870;5129009;5129428;5129622;5130632;5131482;5131920;5134074;5134349;5135354;5143827;5144295;5149922;5152122	5106969;5107788;5109634;5110774;5116630;5116924;5128914;5129242;5129480;5129720;5130778;5131571;5132040;5134172;5134410;5135431;5143930;5144408;5150284;5152257	-;-;-;-;-;-;-;-;-;-;-;-;-;-;-;-;-;-;-;-	2890	-1.06192102	5.387818937	5.58790751	0.018084888	0.03408385	1	-2.051007295	5.387818937	21.67757207	0.00000323	0.000035	1	0.989086275	5.387818937	4.669820045	0.030697144	0.4678271	0	0.773249656	5.404848107	3.575039517	0.058654053	0.074248976	0	-0.880159363	5.404848107	2.591146966	0.107462491	0.094202547	0	1.653409019	5.404848107	11.32499357	0.000764708	0.005337961	1	-2.299928951	5.404848107	218.0377799	2.42E-49	5.42E-48	1
ENSMUSG00000033948	Zswim5	protein_coding	4	116877376;116950825;116958678;116962510;116965596;116972871;116975196;116975837;116979424;116979885;116980775;116984683;116985682;116986471	116878063;116951181;116958826;116962660;116965775;116973047;116975342;116975974;116979684;116980020;116980932;116984846;116985763;116989264	+;+;+;+;+;+;+;+;+;+;+;+;+;+	5582	-0.275672826	2.715672698	0.357755075	0.549755661	0.351116349	0	-1.264526536	2.715672698	7.670676538	0.005612541	0.014583086	1	0.98885371	2.715672698	4.665683387	0.030771175	0.4678271	0	1.010325653	2.769532675	3.911122638	0.047967545	0.063730331	0	-0.344950973	2.769532675	0.396474242	0.528915746	0.292327431	0	1.355276626	2.769532675	6.536204167	0.010570065	0.034939119	1	-1.325236517	2.769532675	8.566805122	0.003423474	0.003350789	1
ENSMUSG00000029392	Rilpl1	protein_coding	5	124493080;124495899;124496183;124501840;124503555;124503870;124514519;124515518;124521251;124530675	124493844;124495922;124496270;124501932;124503733;124503971;124514743;124515636;124521401;124531391	-;-;-;-;-;-;-;-;-;-	2463	-0.082038951	2.383923909	0.037164605	0.8471303	0.445995061	0	-1.069820677	2.383923909	6.376110647	0.011566663	0.025213231	1	0.987781726	2.383923909	5.730725725	0.016670592	0.357749551	0	1.618219059	2.434086315	22.18074478	0.00000248	0.0000167	1	0.55141697	2.434086315	2.04983299	0.152222887	0.121635456	0	1.066802089	2.434086315	10.26410622	0.001356434	0.008226416	1	-1.219514401	2.434086315	25.92788431	0.000000354	0.000000825	1
ENSMUSG00000057440	Mpp7	protein_coding	18	7347962;7353154;7355018;7356142;7379989;7403186;7439569;7440083;7440432;7441553;7442793;7443974;7458932;7461638;7512944;7561726;7626733	7351144;7353297;7355126;7356235;7380069;7403356;7439633;7440279;7440506;7441638;7442874;7444105;7459012;7461715;7513062;7561872;7626863	-;-;-;-;-;-;-;-;-;-;-;-;-;-;-;-;-	4975	0.899033086	3.739785173	3.276153263	0.070293505	0.091115123	0	-0.08579032	3.739785173	0.031548115	0.859023073	0.471291454	0	0.984823406	3.739785173	3.797985546	0.051314284	0.56725556	0	1.296623491	3.792401322	5.164328281	0.023055372	0.036143245	1	-1.7446007	3.792401322	4.997258254	0.025387505	0.030134	1	3.041224191	3.792401322	18.35553484	0.0000183	0.000337208	1	0.408291271	3.792401322	0.884007697	0.347106348	0.160715873	0
ENSMUSG00000048550	Thnsl1	protein_coding	2	21205724;21209885;21211390	21205989;21210041;21215009	+;+;+	4043	0.440605542	3.326809775	0.892271096	0.344862604	0.266138836	0	-0.543701265	3.326809775	1.431872397	0.231459105	0.214674369	0	0.984306806	3.326809775	4.201657229	0.040384495	0.518821144	0	1.836860465	3.38675217	10.82023263	0.001003969	0.002837997	1	-0.590073736	3.38675217	0.530948359	0.466208423	0.268218081	0	2.426934201	3.38675217	14.5270309	0.000138163	0.001525146	1	-0.509664615	3.38675217	3.863971036	0.049333435	0.032583304	1
ENSMUSG00000089943	Ugt1a5	protein_coding	1	88166012;88215044;88215795;88216138;88218127	88166903;88215175;88215882;88216357;88218997	+;+;+;+;+	2203	0.734307735	3.949866177	2.117339503	0.145639345	0.150639667	0	-0.248464051	3.949866177	0.267809859	0.604804736	0.388301002	0	0.982771786	3.949866177	3.665342584	0.055555221	0.578622593	0	1.984938282	3.995254495	13.47202285	0.000242147	0.00087437	1	-0.55441604	3.995254495	0.600778488	0.438281152	0.257257968	0	2.539354322	3.995254495	18.05591943	0.0000215	0.000375934	1	-0.464818912	3.995254495	1.63354657	0.201213209	0.104013556	0
ENSMUSG00000034833	Tespa1	protein_coding	10	130322852;130347144;130348215;130354712;130355451;130356318;130356804;130360647;130361772	130322969;130347350;130348257;130354767;130355504;130356354;130356902;130360855;130362642	+;+;+;+;+;+;+;+;+	1694	0.948905184	5.357169681	7.223737093	0.007194577	0.017142601	1	-0.031799038	5.357169681	0.008447616	0.926768819	0.490223029	0	0.980704221	5.357169681	7.891845766	0.004965816	0.211722998	0	0.968638182	5.378671247	4.478325454	0.034327339	0.049501708	1	-1.204410497	5.378671247	3.77285045	0.052090791	0.053627904	0	2.173048678	5.378671247	15.17039546	0.0000982	0.001193529	1	0.887720019	5.378671247	10.69269194	0.001075596	0.001218603	1
ENSMUSG00000070476	Fam217b	protein_coding	2	178414524;178416632;178417506;178420271	178414726;178416743;178417591;178424428	+;+;+;+	4559	0.943060081	3.177039986	2.395524403	0.121682939	0.133478734	0	-0.035999056	3.177039986	0.003892298	0.950253627	0.496373669	0	0.979059137	3.177039986	2.533531829	0.111450508	0.723734306	0	2.278805838	3.244322031	9.872730161	0.001677464	0.004310745	1	-0.342710183	3.244322031	0.119976884	0.729059563	0.361966632	0	2.621516021	3.244322031	11.15774151	0.000836817	0.005723477	1	-0.175769394	3.244322031	0.156664322	0.692246349	0.269782371	0
ENSMUSG00000068748	Ptprz1	protein_coding	6	22875502;22925830;22959630;22961596;22965162;22965727;22972505;22973012;22986131;22994518;22999200;23007274;23016139;23022199;23024714;23024945;23027833;23029220;23030590;23033343;23035045;23036885;23042324;23042748;23044247;23045605;23048272;23051972	22875884;22925895;22959809;22961747;22965257;22965793;22972939;22973162;22987457;22994564;23004678;23007418;23016230;23022284;23024734;23025041;23027915;23029354;23030724;23033506;23035180;23037031;23042417;23042821;23044375;23045751;23051503;23052916	+;+;+;+;+;+;+;+;+;+;+;+;+;+;+;+;+;+;+;+;+;+;+;+;+;+;+;+	14245	3.053669434	0.823918166	12.48303704	0.000410664	0.001826747	1	2.076691094	0.823918166	5.262173849	0.021793781	0.040241313	1	0.97697834	0.823918166	1.678203049	0.195163396	0.834977697	0	1.686279674	0.79746596	5.25229986	0.021917783	0.034735291	1	-0.153403266	0.79746596	0.041711765	0.838170188	0.394731317	0	1.83968294	0.79746596	6.076123851	0.01370211	0.041816983	1	8.813272505	0.79746596	49.24233189	0.00000000000226	0.0000000000101	1
ENSMUSG00000032549	Rab6b	protein_coding	9	103111787;103140382;103160820;103161064;103162542;103163810;103167106;103181182	103112226;103140440;103160873;103161169;103162657;103163903;103167172;103185276	+;+;+;+;+;+;+;+	5031	0.454806997	3.007486273	0.699792134	0.402853549	0.292877073	0	-0.522039071	3.007486273	1.002346508	0.316743387	0.261560112	0	0.976846068	3.007486273	2.986766752	0.083947629	0.669506925	0	1.47233388	3.074801696	6.38953179	0.01147953	0.020681522	1	-1.581498256	3.074801696	3.960878225	0.046569401	0.049069487	1	3.053832136	3.074801696	18.31652818	0.0000187	0.000341629	1	-0.733308943	3.074801696	2.747849519	0.097385329	0.057542472	0
ENSMUSG00000050730	Arhgap42	protein_coding	9	8994329;8998166;9003620;9005734;9006257;9007968;9009277;9011238;9015300;9016144;9016964;9018204;9029423;9030794;9033471;9035509;9046505;9048888;9059049;9115690;9147356;9155303;9180027;9238626	8997685;8998245;9003682;9005890;9006640;9008112;9009436;9011441;9015358;9016228;9017038;9018266;9029462;9030872;9033580;9035609;9046634;9048992;9059159;9115761;9148254;9155364;9180122;9239101	-;-;-;-;-;-;-;-;-;-;-;-;-;-;-;-;-;-;-;-;-;-;-;-	7113	1.412232642	2.266280843	6.152868486	0.013119914	0.026856059	1	0.435446536	2.266280843	0.535510826	0.464299164	0.331781598	0	0.976786106	2.266280843	2.827308878	0.092673534	0.686170588	0	1.371732595	2.349044218	4.528091629	0.03334278	0.048383661	1	-1.480227122	2.349044218	3.941315441	0.047113923	0.049526073	1	2.851959717	2.349044218	15.39509549	0.0000872	0.00109325	1	1.411010967	2.349044218	5.659856743	0.017357541	0.013507472	1
ENSMUSG00000022272	Myo10	protein_coding	15	25622525;25666426;25674510;25701562;25713871;25722170;25723884;25725072;25725196;25726420;25731970;25733988;25735946;25736401;25736595;25737450;25737957;25739287;25742341;25744176;25752910;25758765;25768556;25773987;25776021;25776318;25778081;25779583;25780190;25780974;25782918;25785803;25793151;25795683;25797199;25799411;25800041;25801123;25803263;25804299;25805511;25806543;25807057;25807736;258…	25623030;25666524;25674601;25701950;25714216;25722304;25724008;25725085;25725280;25726523;25732099;25734106;25736092;25736501;25736661;25737542;25738025;25739369;25742449;25744256;25753320;25759151;25768778;25774308;25776145;25776432;25778187;25779810;25780412;25781864;25783041;25786046;25793246;25795776;25797254;25799553;25800235;25801280;25803386;25804596;25805718;25806679;25807177;25808188;258…	+;+;+;+;+;+;+;+;+;+;+;+;+;+;+;+;+;+;+;+;+;+;+;+;+;+;+;+;+;+;+;+;+;+;+;+;+;+;+;+;+;+;+;+;+;+	10122	1.400219409	3.999036587	13.04157077	0.000304652	0.001438513	1	0.42480105	3.999036587	1.148478429	0.283867894	0.244008367	0	0.975418359	3.999036587	6.402715555	0.011394594	0.312016855	0	1.175748304	4.038906416	7.397124256	0.006532823	0.013166991	1	-0.790738378	4.038906416	2.890246341	0.089117298	0.081632094	0	1.966486682	4.038906416	18.4413773	0.0000175	0.000329158	1	1.662600956	4.038906416	16.75621755	0.0000425	0.0000674	1
ENSMUSG00000032192	Gnb5	protein_coding	9	75311395;75314272;75327133;75331873;75332809;75334169;75335651;75337271;75340188;75343508;75344481;75344953	75311520;75314383;75327269;75331914;75332885;75334301;75335794;75337362;75340236;75343604;75344647;75344964	+;+;+;+;+;+;+;+;+;+;+;+	1188	1.364569052	1.971851013	5.256602353	0.021863661	0.039270569	1	0.390487481	1.971851013	0.490686221	0.483621357	0.339629649	0	0.974081571	1.971851013	2.705251006	0.100018339	0.70535986	0	3.063375125	2.075254134	15.18709532	0.0000974	0.000404556	1	-0.311812335	2.075254134	0.060955055	0.804992756	0.38577289	0	3.375187459	2.075254134	15.36193258	0.0000888	0.001104827	1	0.174463609	2.075254134	0.211692561	0.645444014	0.256388809	0
ENSMUSG00000041231	Ublcp1	protein_coding	11	44454571;44456253;44458205;44460721;44461319;44463658;44465365;44465558;44465996;44466815;44470428	44455615;44456491;44458321;44460830;44461356;44464025;44465480;44465643;44466087;44467074;44470498	-;-;-;-;-;-;-;-;-;-;-	2542	1.259977957	0.493558107	9.941171529	0.001616227	0.005463659	1	0.287044489	0.493558107	0.493032372	0.482577742	0.339233832	0	0.972933468	0.493558107	6.141039983	0.013207961	0.331649176	0	1.544828757	0.58864202	5.661968975	0.01733665	0.028863087	1	0.22447973	0.58864202	0.089008193	0.76544184	0.373418216	0	1.320349027	0.58864202	4.103783958	0.042787351	0.087491654	0	1.101738218	0.58864202	6.057118843	0.013850347	0.011157226	1
ENSMUSG00000028572	Hook1	protein_coding	4	95967240;95974386;95989638;95992149;95993066;95995764;95996759;95998695;96001170;96002444;96003482;96004297;96009302;96013198;96014808;96015665;96016184;96016943;96017588;96019603;96020011;96021241;96022167	95967556;95974471;95989710;95992199;95993198;95995831;95996821;95999538;96001336;96002584;96003683;96004407;96009918;96013338;96015480;96015708;96016443;96017025;96017688;96019704;96020408;96021636;96025413	+;+;+;+;+;+;+;+;+;+;+;+;+;+;+;+;+;+;+;+;+;+;+	8318	0.548983889	4.664123261	2.058993545	0.151310081	0.154574101	0	-0.422985237	4.664123261	1.260829167	0.261494199	0.231751598	0	0.971969126	4.664123261	6.193410645	0.012822683	0.328254475	0	1.345287651	4.693935884	9.592970424	0.001953237	0.004889244	1	-0.726064098	4.693935884	1.950034522	0.162583131	0.127279114	0	2.071351748	4.693935884	18.82416194	0.0000143	0.000278847	1	-0.219942166	4.693935884	0.425685983	0.514113399	0.216428637	0
ENSMUSG00000061462	Obscn	protein_coding	11	58994256;58994685;58995028;58995338;58995788;58996227;58996846;58997163;58997975;58998261;58998481;58999195;59001454;59001879;59002017;59002991;59003207;59003629;59006757;59007524;59007823;59008041;59008509;59009098;59009582;59010342;59012141;59015436;59020457;59021420;59021865;59022228;59027410;59028497;59028867;59029201;59029470;59030019;59031024;59031582;59031821;59032626;59032894;59033712;590…	58994509;58994834;58995103;58995561;58996027;58996311;58997016;58997285;58998142;58998353;58998561;59001178;59001531;59001924;59002169;59003017;59003379;59003706;59006817;59007724;59007901;59008209;59008621;59009222;59009663;59010536;59013796;59015478;59020568;59021549;59021967;59022395;59027523;59028674;59029025;59029365;59029586;59030175;59031197;59031664;59032021;59032765;59033016;59033782;590…	-;-;-;-;-;-;-;-;-;-;-;-;-;-;-;-;-;-;-;-;-;-;-;-;-;-;-;-;-;-;-;-;-;-;-;-;-;-;-;-;-;-;-;-;-;-;-;-;-;-;-;-;-;-;-;-;-;-;-;-;-;-;-;-;-;-;-;-;-;-;-;-;-;-;-;-;-;-;-;-;-;-;-;-;-;-;-;-;-;-;-;-;-;-;-;-;-;-;-;-;-;-;-;-;-;-;-;-;-;-;-;-;-;-;-;-;-;-;-	28892	1.705652691	1.596608632	8.442151987	0.003666221	0.010357919	1	0.733692768	1.596608632	1.400795833	0.236590368	0.217546941	0	0.971959922	1.596608632	2.539400914	0.111036909	0.722738535	0	1.615516818	1.485262921	5.69611004	0.017002555	0.028396271	1	-0.977796398	1.485262921	2.007647879	0.156507805	0.123879725	0	2.593313216	1.485262921	13.36175062	0.000256808	0.002380829	1	1.914070219	1.485262921	7.162389398	0.007444796	0.006569776	1
ENSMUSG00000037465	Klf10	protein_coding	15	38294413;38296615;38297622;38300559	38296164;38297527;38297852;38300707	-;-;-;-	3045	-0.767099283	6.054789836	9.503024551	0.002051335	0.006595768	1	-1.737851341	6.054789836	45.45320681	0.0000000000156	0.000000000659	1	0.970752057	6.054789836	14.53217782	0.000137786	0.023198977	1	-0.690825908	6.051360785	7.19235649	0.007321477	0.014370685	1	-2.407017655	6.051360785	78.21592302	9.24E-19	0.0000000000000000302	1	1.716191747	6.051360785	41.39417528	0.000000000124	0.00000000953	1	-0.868292897	6.051360785	11.32115168	0.000766292	0.000902326	1
ENSMUSG00000069114	Zbtb10	protein_coding	3	9250602;9264535;9278254;9279956;9280291;9280734	9252080;9265420;9278352;9280132;9280463;9285333	+;+;+;+;+;+	7414	-0.378215551	3.96086233	0.643155049	0.422570612	0.301435573	0	-1.348952687	3.96086233	6.759310258	0.00932598	0.021387243	1	0.970737137	3.96086233	3.819116555	0.050670948	0.564477514	0	-0.677488764	4.000302331	4.151797954	0.04159034	0.057308161	0	-3.879343592	4.000302331	73.5255591	9.93E-18	0.000000000000000293	1	3.201854827	4.000302331	46.9962983	0.00000000000711	0.000000000675	1	0.161332403	4.000302331	0.302955849	0.582035276	0.237618015	0
ENSMUSG00000025432	Avil	protein_coding	10	127000709;127003001;127004697;127006495;127007541;127007740;127008132;127008763;127008961;127009729;127009977;127010522;127010901;127011699;127013508;127014099;127016310;127016964;127018386;127020450	127000831;127003450;127004771;127006691;127007649;127007850;127008334;127008841;127009059;127009882;127010077;127010659;127011059;127011878;127013653;127014243;127016498;127017032;127018511;127020994	+;+;+;+;+;+;+;+;+;+;+;+;+;+;+;+;+;+;+;+	3398	5.321485108	3.534763218	61.64744237	0.00000000000000411	0.000000000000305	1	4.352928104	3.534763218	44.36905516	0.0000000000272	0.00000000108	1	0.968557003	3.534763218	3.134358554	0.076658537	0.653276093	0	4.108192827	3.510364733	36.46227	0.00000000156	0.0000000212	1	3.154691507	3.510364733	23.11697097	0.00000152	0.00000715	1	0.953501319	3.510364733	2.559883158	0.109606684	0.156580977	0	7.546888333	3.510364733	79.69984935	4.36E-19	3.19E-18	1
ENSMUSG00000025795	Rassf3	protein_coding	10	121410350;121414358;121416066;121417085;121476003	121413085;121414467;121416288;121417192;121476250	-;-;-;-;-	3425	0.923153814	3.62596256	2.794990182	0.094559346	0.111419032	0	-0.044623565	3.62596256	0.00736479	0.931610818	0.491395006	0	0.967777379	3.62596256	2.985236939	0.084026989	0.669506925	0	1.839378008	3.681287852	7.762271967	0.005334881	0.011143243	1	-0.882821207	3.681287852	1.028740167	0.31045475	0.202493298	0	2.722199215	3.681287852	13.10807725	0.000294025	0.002616825	1	0.007115644	3.681287852	0.000228728	0.98793344	0.345630505	0
ENSMUSG00000079049	Serpinb1c	protein_coding	13	32881833;32883877;32884221;32886154;32888872;32896931;32897945	32882225;32884044;32884363;32886271;32889009;32897106;32898161	-;-;-;-;-;-;-	1353	0.718298178	0.719973398	2.555969473	0.109878394	0.123858029	0	-0.249365152	0.719973398	0.308597905	0.578541844	0.377809517	0	0.96766333	0.719973398	4.455204823	0.034795043	0.496173238	0	2.543270526	0.830804871	7.184276402	0.007354521	0.014422973	1	0.217966781	0.830804871	0.02595864	0.872001368	0.403591911	0	2.325303745	0.830804871	5.830986447	0.015746292	0.046042545	1	0.232732022	0.830804871	0.405733862	0.52414281	0.219643519	0
ENSMUSG00000024232	Bambi	protein_coding	18	3507957;3511257;3511982	3508285;3511544;3516404	+;+;+	5040	0.825090961	2.505302564	2.973359329	0.084645912	0.103638218	0	-0.142209913	2.505302564	0.09401848	0.759129332	0.442071168	0	0.967300874	2.505302564	3.973285077	0.046227503	0.540875851	0	1.74897819	2.587642338	9.506659523	0.002047275	0.005081334	1	-0.759178489	2.587642338	1.033799598	0.309267919	0.201878382	0	2.50815668	2.587642338	15.36789892	0.0000885	0.001103273	1	-0.024864206	2.587642338	0.004029239	0.949387244	0.33693572	0
ENSMUSG00000039697	Ncoa7	protein_coding	10	30645584;30647967;30648445;30652936;30654311;30655637;30662294;30689704;30690757;30694069;30696068;30698130;30701919;30704601;30722646;30771720;30802829	30647651;30648040;30648540;30653088;30654442;30655867;30662441;30689872;30691787;30694253;30696193;30698243;30702026;30704680;30722866;30771840;30803107	-;-;-;-;-;-;-;-;-;-;-;-;-;-;-;-;-	5336	0.167843873	4.967261837	0.530303902	0.466479121	0.31937059	0	-0.798426908	4.967261837	12.02024801	0.000526257	0.002358865	1	0.966270781	4.967261837	16.79312525	0.0000417	0.010903773	1	0.662268347	4.969287544	16.02537516	0.0000625	0.000275797	1	-1.099316561	4.969287544	38.96460344	0.000000000432	0.00000000427	1	1.761584909	4.969287544	100.5156798	1.17E-23	3.51E-21	1	-0.446922303	4.969287544	7.857421373	0.005061252	0.004716469	1
ENSMUSG00000039116	Adgrg6	protein_coding	10	14402583;14407866;14409673;14410456;14420426;14422673;14426736;14428090;14431606;14432921;14434278;14436780;14438420;14439610;14440338;14441393;14444006;14448063;14448818;14450579;14456138;14458080;14467133;14468763;14490779;14530916;14544914	14405438;14407911;14409825;14410557;14420709;14422769;14427004;14428217;14431712;14432966;14434397;14436920;14438591;14439820;14440393;14441504;14444148;14448128;14448870;14450664;14456221;14458148;14467756;14469104;14490854;14535954;14545179	-;-;-;-;-;-;-;-;-;-;-;-;-;-;-;-;-;-;-;-;-;-;-;-;-;-;-	11748	1.964737486	1.399005814	16.3870339	0.0000516	0.00034125	1	0.99977174	1.399005814	4.175213652	0.041019391	0.064445383	0	0.964965746	1.399005814	4.192342275	0.040606956	0.519832704	0	1.931694974	1.459347347	9.890788043	0.001661082	0.004278411	1	-0.081112848	1.459347347	0.015385417	0.901285216	0.411516552	0	2.012807822	1.459347347	10.38515214	0.001270327	0.007839631	1	1.955444092	1.459347347	11.59558418	0.000661086	0.000793028	1
ENSMUSG00000070604	Vsig10l	protein_coding	7	43463151;43463360;43464677;43465221;43465714;43466366;43467427;43467954;43468656;43468960;43470801	43463272;43464175;43465099;43465505;43465823;43466620;43467705;43468250;43468769;43469114;43472019	+;+;+;+;+;+;+;+;+;+;+	4075	0.114026866	1.260100987	0.037787377	0.84587071	0.445667871	0	-0.850430221	1.260100987	2.360766352	0.124421053	0.140163446	0	0.964457086	1.260100987	2.548684645	0.110386122	0.721665729	0	1.695850188	1.312343195	8.286565745	0.003993945	0.008809368	1	-0.628686222	1.312343195	0.86354138	0.352749556	0.220974023	0	2.32453641	1.312343195	13.47952471	0.000241181	0.002271439	1	-1.767186945	1.312343195	11.52031203	0.000688398	0.000819818	1
ENSMUSG00000038679	Trps1	protein_coding	15	50654752;50664687;50765505;50819499;50827286;50830829;50846014;50863883;50882710;50888942;50889604;50889790;50890344	50661736;50664809;50765537;50822708;50827521;50831958;50846942;50863927;50882806;50889049;50889715;50890041;50890463	-;-;-;-;-;-;-;-;-;-;-;-;-	13380	1.578942521	5.389338068	12.82711631	0.000341632	0.001584131	1	0.615163412	5.389338068	1.878820071	0.170468315	0.173689561	0	0.963779108	5.389338068	4.831474209	0.027944726	0.451497854	0	1.537629143	5.410887753	8.584257422	0.003390816	0.007728865	1	-0.771587043	5.410887753	1.745611163	0.186429423	0.141101485	0	2.309216187	5.410887753	16.87511095	0.0000399	0.000621905	1	1.566990047	5.410887753	11.07040537	0.000877165	0.001017035	1
ENSMUSG00000058881	Zfp516	protein_coding	18	82910879;82914632;82955524;82986744;82993070;82994470;83001273	82910992;82914723;82957449;82988198;82993189;82994537;83005314	+;+;+;+;+;+;+	7817	1.556391037	5.053338113	7.506372819	0.006148106	0.015147167	1	0.592752965	5.053338113	1.235472592	0.266345383	0.234447941	0	0.963638072	5.053338113	2.943521574	0.086222564	0.675472519	0	2.975738907	5.079225896	17.24170982	0.0000329	0.00015917	1	0.587011306	5.079225896	0.465975938	0.494844273	0.278738043	0	2.3887276	5.079225896	11.91611998	0.000556503	0.004175236	1	0.286620925	5.079225896	0.326343723	0.56782001	0.233073657	0
ENSMUSG00000021003	Galc	protein_coding	12	98202304;98207394;98208711;98212982;98214333;98216251;98222600;98227168;98231416;98234242;98242642;98246254;98252010;98254165;98256627;98256872;98259135	98204087;98207470;98208874;98213159;98214483;98216337;98222689;98227295;98231540;98234397;98242772;98246292;98252149;98254278;98256690;98256940;98259459	-;-;-;-;-;-;-;-;-;-;-;-;-;-;-;-;-	3822	1.243514923	2.679574249	7.536727664	0.006045374	0.014951395	1	0.280126559	2.679574249	0.393686651	0.530367879	0.358795494	0	0.963388364	2.679574249	4.525919101	0.033385139	0.485952633	0	1.874362766	2.757178424	11.5164887	0.000689816	0.002086426	1	-0.308136443	2.757178424	0.219129803	0.639703766	0.332127404	0	2.182499209	2.757178424	13.9852417	0.000184251	0.001868979	1	0.605980128	2.757178424	2.026580924	0.154567996	0.08425435	0
ENSMUSG00000020589	Fam49a	protein_coding	12	12262139;12276343;12304181;12340679;12358045;12359213;12361435;12362015;12362252;12362461;12364720;12369894;12372747	12262238;12276415;12304322;12340758;12358166;12359318;12361571;12362092;12362368;12362540;12364846;12369964;12376359	+;+;+;+;+;+;+;+;+;+;+;+;+	4846	1.791856987	2.08971832	9.800508874	0.001744636	0.005794491	1	0.828524911	2.08971832	1.957576319	0.161772764	0.167771723	0	0.963332077	2.08971832	2.72768763	0.098621983	0.70131356	0	1.869032284	2.175190377	8.786073588	0.003035389	0.007049695	1	-1.162366416	2.175190377	2.507031045	0.11333928	0.098282826	0	3.0313987	2.175190377	18.70319938	0.0000153	0.000293102	1	1.577006997	2.175190377	7.658117845	0.005651743	0.005186015	1
ENSMUSG00000031023	Akip1	protein_coding	7	109703690;109704951;109707398;109708833;109711750	109704170;109705031;109707511;109709021;109712189	+;+;+;+;+	1305	0.96844804	2.731382162	3.097491593	0.078413029	0.098054291	0	0.005141804	2.731382162	0.0000674	0.993448479	0.507985091	0	0.963306236	2.731382162	3.035781623	0.081447315	0.664206278	0	2.343482838	2.813128685	10.61484731	0.001121832	0.003110012	1	-1.596894351	2.813128685	1.398382258	0.236994621	0.167853071	0	3.940377189	2.813128685	16.69431282	0.0000439	0.000658603	1	0.055856	2.813128685	0.042818809	0.836066822	0.308711898	0
ENSMUSG00000028556	Dock7	protein_coding	4	98936671;98940894;98942590;98944253;98952264;98953866;98954786;98955212;98958062;98958977;98960126;98961337;98962201;98966292;98967223;98969630;98970795;98973105;98973363;98975873;98977864;98984690;98987324;98989003;98989217;98991364;98992369;98992629;99001033;99003752;99007932;99008283;99009253;99015695;99016627;99020021;99023342;99055322;99056801;99061179;99063753;99070178;99072405;99078866;990…	98937300;98941061;98942696;98948386;98952442;98953923;98954846;98955447;98958205;98959169;98960314;98961437;98962359;98966444;98967357;98969726;98970891;98973262;98973545;98976027;98978033;98984829;98987494;98989116;98989357;98991459;98992458;98994958;99001202;99003916;99008163;99008480;99009339;99015796;99016765;99020091;99023459;99055484;99056894;99061321;99067111;99070327;99072471;99078951;990…	-;-;-;-;-;-;-;-;-;-;-;-;-;-;-;-;-;-;-;-;-;-;-;-;-;-;-;-;-;-;-;-;-;-;-;-;-;-;-;-;-;-;-;-;-;-;-;-;-;-	16818	0.831223556	4.608153642	3.291864238	0.06962393	0.090466226	0	-0.130279898	4.608153642	0.087001892	0.768023801	0.444944165	0	0.961503454	4.608153642	4.295887885	0.038204643	0.510994077	0	1.691226676	4.637122397	9.72701946	0.001815787	0.004603173	1	-0.335124489	4.637122397	0.353067407	0.55238186	0.301042182	0	2.026351165	4.637122397	13.25450843	0.000271925	0.002472678	1	-0.208269164	4.637122397	0.17585693	0.674958175	0.264565699	0
ENSMUSG00000034460	Six4	protein_coding	12	73099609;73112343	73109349;73113456	-;-	10855	-0.98071208	4.531513136	8.81566262	0.002986557	0.008832228	1	-1.939353709	4.531513136	29.89096874	0.0000000457	0.000000853	1	0.958641629	4.531513136	7.657055047	0.005655074	0.219057483	0	-0.854966456	4.50665644	23.52744009	0.00000123	0.0000089	1	-0.836106653	4.50665644	22.35851634	0.00000226	0.0000101	1	-0.018859803	4.50665644	0.01115202	0.915897246	0.51559048	0	-1.052450736	4.50665644	34.19499861	0.00000000499	0.0000000151	1
ENSMUSG00000062127	Cttnbp2nl	protein_coding	3	105001915;105007948;105032653;105038865;105052900;105052985	105006128;105011423;105032760;105038987;105052954;105053146	-;-;-;-;-;-	8138	1.336405727	3.056194178	10.44769137	0.001228028	0.004361665	1	0.379231443	3.056194178	0.903771066	0.341772558	0.273982782	0	0.957174284	3.056194178	5.53686131	0.018619949	0.374923611	0	2.332310206	3.105754746	23.05339738	0.00000158	0.0000112	1	0.688910198	3.105754746	1.865311342	0.172013045	0.132953615	0	1.643400008	3.105754746	12.25952806	0.000462889	0.003637711	1	0.376157413	3.105754746	0.809867354	0.368159471	0.168013372	0
ENSMUSG00000035299	Mid1	protein_coding	X	169685199;169800740;169828159;169879622;169926951;169966063;169972885;169974587;169976922;169979451;169981883;169982477;169983956;169984999;169985897;169987559;169988863;170005575	169685372;169800792;169828225;169879909;169927669;169966370;169973395;169975993;169977031;169979538;169982033;169982541;169984083;169985142;169986097;169987766;169990798;170005736	+;+;+;+;+;+;+;+;+;+;+;+;+;+;+;+;+;+	6720	0.942719569	1.688020781	4.19622034	0.040514184	0.061500703	0	-0.013045243	1.688020781	0.000930023	0.975671257	0.503254326	0	0.955764812	1.688020781	4.504337795	0.033808985	0.488028643	0	1.74364968	1.538094078	9.632193938	0.001911961	0.004804993	1	0.301793781	1.538094078	0.291356584	0.589352508	0.314455217	0	1.441855899	1.538094078	6.694844276	0.009669211	0.032619932	1	0.00658498	1.538094078	0.000127643	0.990985755	0.346435454	0
ENSMUSG00000000247	Lhx2	protein_coding	2	38339281;38341092;38350759;38352532;38353311;38353802;38359898;38368842	38339805;38341165;38351973;38352578;38353693;38354852;38360103;38369733	+;+;+;+;+;+;+;+	4393	0.858554741	6.862960788	3.284345748	0.069943499	0.090771745	0	-0.095783596	6.862960788	0.046196502	0.829818997	0.462191558	0	0.954338337	6.862960788	3.957162736	0.046672307	0.543038091	0	2.176727964	6.870917861	16.56135753	0.0000471	0.000217063	1	-1.126392228	6.870917861	1.512930949	0.218692394	0.158514132	0	3.303120192	6.870917861	24.43120634	0.00000077	0.000026	1	-0.176194936	6.870917861	0.767443706	0.381009026	0.172586282	0
ENSMUSG00000021054	Sgpp1	protein_coding	12	75714248;75722652;75734913	75716664;75722741;75735729	-;-;-	3324	0.578094577	4.625316107	1.735299006	0.187735578	0.178466393	0	-0.375148536	4.625316107	0.779834963	0.377191619	0.291311047	0	0.953243113	4.625316107	4.5268441	0.033367097	0.485952633	0	1.937514987	4.657578671	10.59991238	0.00113093	0.003131379	1	-0.941541631	4.657578671	0.985792562	0.320772888	0.206915666	0	2.879056618	4.657578671	15.92720166	0.0000658	0.000871153	1	-0.208310692	4.657578671	0.81850726	0.36561697	0.167112258	0
ENSMUSG00000048442	Smim5	protein_coding	11	115899966;115902987;115905155	115900342;115903143;115906269	+;+;+	1649	-1.490257251	2.443889757	6.858076494	0.008824149	0.019879763	1	-2.441557611	2.443889757	19.0288774	0.0000129	0.000111544	1	0.951300361	2.443889757	2.858192942	0.090909574	0.682553925	0	0.758842923	2.50603514	2.029520416	0.154269281	0.153723195	0	-0.597578632	2.50603514	0.872834707	0.350171736	0.219973348	0	1.356421555	2.50603514	5.224297477	0.022273442	0.057438213	0	-2.974177472	2.50603514	69.30598854	0.0000000000000000843	0.000000000000000538	1
ENSMUSG00000027030	Stk39	protein_coding	2	68210445;68220904;68223194;68251179;68262791;68267039;68307041;68308992;68314364;68314481;68358814;68358986;68366074;68368397;68368996;68386340;68390914;68392111;68398424;68410029;68471634	68211993;68220978;68223326;68251356;68263303;68267091;68307108;68309054;68314393;68314603;68358879;68359034;68366519;68368498;68369105;68386681;68390969;68392252;68398532;68410141;68472268	-;-;-;-;-;-;-;-;-;-;-;-;-;-;-;-;-;-;-;-;-	4955	2.321654716	2.79114667	13.36087443	0.000256928	0.001254382	1	1.373598653	2.79114667	4.285610475	0.038436277	0.061200215	0	0.948056063	2.79114667	2.560116271	0.109590523	0.721486718	0	1.66624345	2.872386149	5.680565891	0.017153834	0.028608073	1	-0.768652424	2.872386149	0.945284076	0.330922607	0.211444412	0	2.434895874	2.872386149	10.46469041	0.001216779	0.007615252	1	3.119449742	2.872386149	22.42749379	0.00000218	0.00000445	1
ENSMUSG00000028525	Pde4b	protein_coding	4	102087543;102188616;102194836;102254742;102421518;102430047;102470397;102487211;102497622;102497754;102505993;102542169;102555619;102555965;102570095;102587558;102589723;102590831;102595934;102597459;102597694;102599643;102601533;102601779;102602587;102604974	102087788;102188726;102195136;102255456;102421820;102430174;102470463;102488046;102497658;102497824;102506042;102542510;102555924;102557597;102570878;102587652;102590201;102590924;102596112;102597557;102597858;102599742;102601687;102601901;102603441;102607259	+;+;+;+;+;+;+;+;+;+;+;+;+;+;+;+;+;+;+;+;+;+;+;+;+;+	10560	0.726228433	5.500660368	1.992718772	0.158056898	0.158964399	0	-0.220221521	5.500660368	0.207903066	0.648415947	0.404067339	0	0.946449955	5.500660368	3.315858718	0.068614465	0.625481547	0	1.957112734	5.519022041	12.61278657	0.000383117	0.001280088	1	-0.302761357	5.519022041	0.243571175	0.621638638	0.325727395	0	2.259874091	5.519022041	15.49032159	0.0000829	0.001048762	1	-0.711130323	5.519022041	2.310283612	0.128520598	0.072394912	0
ENSMUSG00000045103	Dmd	protein_coding	X	82948870;83043402;83136628;83346262;83351426;83375059;83381185;83489827;83627262;83628567;83664048;83665048;83678279;83691768;83714103;83714300;83721868;83729321;83755377;83772535;83781529;83786135;83802247;83803306;83806126;83807336;83813475;83818132;83827955;83830420;83855407;83855706;83878047;83878476;83881279;83887063;83904948;83905989;83908381;83922467;83924852;83927845;83928296;83954963;839…	82949147;83043478;83136689;83346354;83351503;83375151;83381357;83492739;83627446;83628698;83664236;83665229;83678429;83691887;83714204;83714407;83722047;83730331;83755500;83772622;83781770;83786315;83802392;83803518;83806239;83807491;83813645;83818314;83828089;83830569;83855596;83855867;83878157;83878649;83881434;83887233;83905127;83906117;83908551;83922589;83924989;83927997;83928985;83955157;839…	+;+;+;+;+;+;+;+;+;+;+;+;+;+;+;+;+;+;+;+;+;+;+;+;+;+;+;+;+;+;+;+;+;+;+;+;+;+;+;+;+;+;+;+;+;+;+;+;+;+;+;+;+;+;+;+;+;+;+;+;+;+;+;+;+;+;+;+;+;+;+;+;+;+;+;+;+;+;+;+;+;+;+;+	23801	1.387148888	2.933784965	14.89036229	0.000113944	0.000645814	1	0.441749506	2.933784965	1.495392593	0.22138165	0.208357309	0	0.945399382	2.933784965	7.166992826	0.007425715	0.252943258	0	1.322588843	2.994422446	8.19719818	0.004195513	0.009172216	1	-0.097613039	2.994422446	0.039028431	0.843392349	0.396077679	0	1.420201882	2.994422446	9.063422945	0.002607733	0.013186834	1	1.427998066	2.994422446	12.15458343	0.000489674	0.000611429	1
ENSMUSG00000046410	Kcnk6	protein_coding	7	29221926;29225472;29231241;29232162	29225259;29225867;29231307;29232515	-;-;-;-	4151	1.582774324	3.525035091	12.7442587	0.000357104	0.001637204	1	0.638971249	3.525035091	2.223893336	0.135889995	0.148906797	0	0.943803075	3.525035091	4.773575547	0.028899745	0.455626291	0	2.403291784	3.586014464	18.34035014	0.0000185	0.0000967	1	-0.940774453	3.586014464	0.982743726	0.321522362	0.207168315	0	3.344066237	3.586014464	24.30734809	0.000000821	0.000027	1	0.937946205	3.586014464	15.43404095	0.0000854	0.000126928	1
ENSMUSG00000023191	P3h3	protein_coding	6	124841089;124842072;124845016;124845202;124845942;124850626;124850918;124853051;124854311;124855081;124855944;124857196	124841839;124842611;124845091;124845658;124846043;124850750;124851131;124853140;124854979;124855276;124856096;124857752	-;-;-;-;-;-;-;-;-;-;-;-	3930	0.013243603	3.383291293	0.001095334	0.973598173	0.481184299	0	-0.926229481	3.383291293	2.67407218	0.101994753	0.122714144	0	0.939473084	3.383291293	2.530296907	0.111679201	0.724626707	0	2.353304463	3.434608405	19.50593314	0.00001	0.0000573	1	0.576820932	3.434608405	0.783852419	0.375965517	0.231062556	0	1.776483531	3.434608405	11.97975555	0.000537816	0.004071232	1	-1.83106404	3.434608405	30.12727657	0.0000000405	0.000000107	1
ENSMUSG00000043079	Synpo	protein_coding	18	60593973;60600206;60605883;60609907;60623231;60624171;60624489;60629452;60645658;60648196;60652923;60660102	60596488;60604490;60607024;60610105;60623325;60624336;60624573;60630085;60645794;60648319;60653031;60660142	-;-;-;-;-;-;-;-;-;-;-;-	9533	2.725737307	1.17287801	16.06615652	0.0000612	0.00039335	1	1.78649281	1.17287801	6.000735966	0.014299912	0.02957392	1	0.939244497	1.17287801	2.284277998	0.130690947	0.757516496	0	1.76619022	1.220629991	8.45689233	0.003636627	0.008165188	1	-0.655821631	1.220629991	0.963650409	0.32626887	0.209498091	0	2.42201185	1.220629991	14.15385824	0.000168451	0.001745813	1	4.648244985	1.220629991	46.19076935	0.0000000000107	0.0000000000448	1
ENSMUSG00000064125	Prr36	protein_coding	8	4209543;4212886;4215166;4215969;4216182;4216849	4211036;4215081;4215278;4216071;4216555;4217459	-;-;-;-;-;-	4891	0.899633892	1.275753167	5.529894784	0.018694229	0.034888548	1	-0.036531942	1.275753167	0.008830433	0.925132683	0.489614846	0	0.936165834	1.275753167	5.844725557	0.015623811	0.350722955	0	1.12593043	1.254898378	5.906804743	0.015082505	0.025842608	1	-0.699478944	1.254898378	1.972537956	0.16017873	0.125958827	0	1.825409373	1.254898378	13.97297643	0.000185457	0.001875646	1	0.61423622	1.254898378	1.895090705	0.168628856	0.090235523	0
ENSMUSG00000078920	Ifi47	protein_coding	11	49076587;49086700;49091760;49095389	49076662;49087144;49091969;49096974	+;+;+;+	2317	1.28764778	6.374800499	15.49032793	0.0000829	0.000505566	1	0.354140021	6.374800499	1.278157764	0.258241849	0.229950547	0	0.933507758	6.374800499	9.038841617	0.002643031	0.151951004	0	2.688110939	6.382729634	159.8995954	1.19E-36	2.01E-34	1	1.393274909	6.382729634	42.49446437	0.0000000000709	0.000000000816	1	1.29483603	6.382729634	42.83540875	0.0000000000595	0.00000000499	1	0.060551581	6.382729634	0.109089605	0.741182998	0.283650475	0
ENSMUSG00000063382	Bcl9l	protein_coding	9	44499136;44499448;44500745;44501802;44505053;44505416;44505584;44508153;44508696	44499273;44499549;44501130;44501921;44505263;44505500;44507870;44508434;44510388	+;+;+;+;+;+;+;+;+	5304	0.686816975	2.537470117	2.607632239	0.106350445	0.12083149	0	-0.245628053	2.537470117	0.326430558	0.567768503	0.373707003	0	0.932445028	2.537470117	4.668670804	0.030717693	0.4678271	0	0.776784052	2.607524688	2.160834065	0.141567828	0.144106109	0	-1.226799667	2.607524688	4.185144409	0.040779738	0.044199679	1	2.003583719	2.607524688	11.67417684	0.000633736	0.004604284	1	0.564079753	2.607524688	1.455303828	0.227678811	0.115062412	0
ENSMUSG00000087236	Gm1305	protein_coding	1	179695297;179697777;179698608;179698979;179699294;179700230;179702382;179705110;179705749;179708397;179709351;179711291;179712452;179712828;179713873;179716712;179728209;179731246;179732998;179734363;179735930;179739928;179745117	179695814;179697952;179698755;179699085;179699453;179700371;179702656;179705217;179705867;179708541;179709474;179711345;179712542;179712940;179713979;179716779;179728320;179731400;179733222;179734398;179736133;179740119;179745185	-;-;-;-;-;-;-;-;-;-;-;-;-;-;-;-;-;-;-;-;-;-;-	3449	0.630872085	0.618928555	1.998869147	0.157416613	0.158473101	0	-0.301218473	0.618928555	0.462210785	0.496592568	0.344770695	0	0.932090558	0.618928555	4.276215068	0.038649321	0.510994077	0	1.40734881	0.626007291	5.915895002	0.015004878	0.025768418	1	-0.341431733	0.626007291	0.29531166	0.586836628	0.313535487	0	1.748780543	0.626007291	8.473702888	0.003603172	0.016587544	1	-0.16488222	0.626007291	0.09864032	0.753467444	0.2868752	0
ENSMUSG00000019944	Rhobtb1	protein_coding	10	69151434;69155438;69208552;69212634;69213084;69215302;69219385;69248771;69249625;69261187;69265637;69266187;69269903;69272739;69279345;69285687;69286727;69288950;69289520	69151488;69155531;69208612;69212734;69213375;69215352;69219539;69248972;69249728;69261245;69265792;69266372;69270873;69273527;69279495;69285775;69286907;69289055;69291791	+;+;+;+;+;+;+;+;+;+;+;+;+;+;+;+;+;+;+	6075	1.560577113	2.784300181	7.791022992	0.005250646	0.013476588	1	0.628670438	2.784300181	1.345212894	0.246116752	0.223230643	0	0.931906675	2.784300181	2.853543821	0.091172763	0.682553925	0	2.425362319	2.859961545	10.86020968	0.000982526	0.002784372	1	0.438845119	2.859961545	0.296046166	0.586371803	0.313373892	0	1.9865172	2.859961545	7.57150573	0.005929823	0.023468781	1	0.720877636	2.859961545	1.461745455	0.226652605	0.11465692	0
ENSMUSG00000030342	Cd9	protein_coding	6	125460266;125461226;125462114;125462327;125463685;125464390;125472409;125474733;125478175;125494574	125460726;125461309;125462203;125463024;125463759;125464487;125472511;125474821;125478302;125494791	-;-;-;-;-;-;-;-;-;-	2044	1.463676753	4.877485362	6.874283111	0.008744483	0.019741657	1	0.531845898	4.877485362	0.964822414	0.325974857	0.265924781	0	0.931830856	4.877485362	2.849540358	0.091400065	0.682553925	0	2.442548316	4.905542762	9.237800724	0.002370695	0.005767525	1	0.248228417	4.905542762	0.068736431	0.793185496	0.382266025	0	2.194319899	4.905542762	7.421435733	0.006445137	0.02475155	1	0.658267781	4.905542762	1.230642321	0.267282158	0.130637272	0
ENSMUSG00000052783	Grk4	protein_coding	5	34660379;34669110;34674534;34676110;34694747;34698863;34710133;34711698;34716189;34719701;34728397;34730005;34731481;34744443;34745163;34748179;34751555;34752136;34755144	34661004;34669202;34674715;34676184;34694853;34701082;34710225;34711761;34716329;34719891;34728496;34730042;34731570;34744472;34745371;34748316;34751692;34752267;34755305	+;+;+;+;+;+;+;+;+;+;+;+;+;+;+;+;+;+;+	4829	0.364769783	0.628802652	0.497910951	0.480419473	0.325401685	0	-0.566408156	0.628802652	1.308102258	0.25273854	0.226734694	0	0.931177939	0.628802652	3.24703364	0.071552843	0.629452002	0	1.514648501	0.529446109	6.996604013	0.00816645	0.01569532	1	-0.440647355	0.529446109	0.533054704	0.465325422	0.26792305	0	1.955295856	0.529446109	10.87683153	0.000973747	0.006389933	1	-1.078525627	0.529446109	3.576076831	0.058617433	0.037657995	1
ENSMUSG00000062184	Hs6st2	protein_coding	X	51387212;51428658;51471374;51676783;51680527;51680897;51681175	51390361;51428744;51471406;51680408;51680565;51681086;51681856	-;-;-;-;-;-;-	7807	0.107340281	3.521606608	0.041847532	0.837910679	0.44330503	0	-0.82383289	3.521606608	2.288012962	0.13037674	0.144624626	0	0.931173171	3.521606608	2.84957709	0.091397976	0.682553925	0	2.470125094	3.571988886	14.83220473	0.000117512	0.000476822	1	1.130877173	3.571988886	2.302783739	0.129142365	0.107960481	0	1.339247922	3.571988886	5.340815591	0.020831725	0.054995135	0	-1.255877212	3.571988886	10.75764819	0.001038493	0.00118092	1
ENSMUSG00000034177	Rnf43	protein_coding	11	87662722;87699897;87718378;87727150;87727336;87728026;87729374;87730132;87731027;87733920;87734156	87664867;87700123;87718500;87727224;87727467;87728130;87729934;87730526;87732385;87733970;87735539	+;+;+;+;+;+;+;+;+;+;+	6558	1.524193601	0.521949832	3.571813652	0.058768092	0.080390848	0	0.593506287	0.521949832	0.500397375	0.479325571	0.33811667	0	0.930687314	0.521949832	1.680974114	0.194795066	0.834977697	0	0.05966983	0.428580083	0.009204658	0.923567505	0.491115471	0	-1.474553505	0.428580083	4.961328121	0.025920292	0.030684623	1	1.534223335	0.428580083	5.352292562	0.020695042	0.054715448	0	6.216230027	0.428580083	40.21385685	0.000000000228	0.000000000821	1
ENSMUSG00000020396	Nefh	protein_coding	11	4938754;4943851;4945111;4947058	4941415;4943975;4945310;4948064	-;-;-;-	3994	-0.57698932	4.010935404	0.588909874	0.442840973	0.310200291	0	-1.506936377	4.010935404	5.383341201	0.020329907	0.038349727	1	0.929947056	4.010935404	1.622461494	0.202748909	0.840194887	0	1.34952854	4.049018148	4.547217863	0.032972281	0.047998433	1	-1.310585699	4.049018148	2.478896213	0.115383202	0.099652258	0	2.660114239	4.049018148	12.47225037	0.000413042	0.003349499	1	-2.782466532	4.049018148	30.7814507	0.0000000289	0.0000000777	1
ENSMUSG00000035458	Tnni3	protein_coding	7	4518305;4519398;4520438;4520963;4521341;4522170;4522695;4524144	4518451;4519764;4520567;4521094;4522082;4522528;4522794;4524229	-;-;-;-;-;-;-;-	2063	-0.970530148	2.158879319	13.55740463	0.000231377	0.001153308	1	-1.896038262	2.158879319	47.53493969	0.0000000000054	0.00000000026	1	0.925508114	2.158879319	11.19582675	0.000819815	0.072573697	0	-1.106788649	2.055227971	13.15299724	0.00028706	0.001004337	1	-1.927463997	2.055227971	35.94713524	0.00000000203	0.0000000177	1	0.820675348	2.055227971	6.349689697	0.011740183	0.037721166	1	-0.817191373	2.055227971	6.081694897	0.013658966	0.011041177	1
ENSMUSG00000028789	Azin2	protein_coding	4	128930233;128932022;128934457;128945697;128947237;128948792;128949590;128950600;128959784;128960705;128962084;128962301	128930950;128932491;128934671;128946169;128947618;128948957;128949724;128950772;128959957;128961559;128962204;128962442	-;-;-;-;-;-;-;-;-;-;-;-	4024	1.48070263	3.099213432	24.04148037	0.000000943	0.0000115	1	0.556526467	3.099213432	3.51369486	0.060863577	0.085427011	0	0.924176163	3.099213432	9.837857163	0.001709565	0.115770528	0	2.326202104	3.127830421	51.56363926	0.000000000000693	0.0000000000148	1	1.109886938	3.127830421	10.87022712	0.000977225	0.002025102	1	1.216315166	3.127830421	16.00091669	0.0000633	0.000848927	1	0.769740209	3.127830421	7.85966013	0.005054989	0.004711585	1
ENSMUSG00000035936	Aldh5a1	protein_coding	13	24907579;24912248;24913744;24915762;24918501;24919679;24923967;24925978;24927541;24937251	24911766;24912306;24913913;24915920;24918644;24919822;24924083;24926148;24927624;24937661	-;-;-;-;-;-;-;-;-;-	5647	1.300857398	1.391069895	4.422318233	0.035471813	0.055754126	0	0.377378302	1.391069895	0.372893795	0.541431112	0.363362112	0	0.923479096	1.391069895	2.079506611	0.149288424	0.780894348	0	1.824039131	1.474940142	6.181782376	0.012907219	0.022738246	1	-1.065380543	1.474940142	1.605759793	0.20508887	0.151096139	0	2.889419675	1.474940142	12.84469005	0.000338438	0.002883004	1	0.492812493	1.474940142	0.569979596	0.450267024	0.195620675	0
ENSMUSG00000026447	Pik3c2b	protein_coding	1	133045667;133046012;133066212;133070318;133071174;133071602;133074511;133074779;133075811;133077326;133078219;133079644;133080961;133084818;133085501;133086937;133088188;133089966;133090171;133090681;133091561;133092272;133093656;133094698;133098631;133099153;133099605;133100725;133101330;133102280;133103353;133103801;133104987;133105973	133045917;133046423;133068033;133070418;133071328;133071722;133074622;133074858;133075874;133077472;133078252;133079839;133081337;133084985;133085612;133087079;133088376;133090059;133090265;133090861;133091668;133092364;133093785;133094834;133098800;133099309;133099714;133100926;133101454;133102397;133103434;133103907;133105115;133108687	+;+;+;+;+;+;+;+;+;+;+;+;+;+;+;+;+;+;+;+;+;+;+;+;+;+;+;+;+;+;+;+;+;+	9237	0.516545815	2.996698153	1.692356976	0.193290559	0.181586528	0	-0.405700885	2.996698153	1.069805564	0.300989368	0.253425152	0	0.9222467	2.996698153	5.208481058	0.022476963	0.403302573	0	1.153587463	3.043023951	6.084456219	0.013637634	0.023832347	1	-0.642656032	3.043023951	1.671195063	0.196098542	0.146287025	0	1.796243495	3.043023951	13.43400608	0.000247104	0.002311931	1	-0.2094571	3.043023951	0.23647211	0.626765836	0.250706334	0
ENSMUSG00000049608	Gpr55	protein_coding	1	85938318;85960835	85941865;85961007	-;-	3721	1.397942615	3.354157374	7.055308817	0.007903068	0.01831649	1	0.477729431	3.354157374	0.753186387	0.385469273	0.295435854	0	0.920213184	3.354157374	2.980645573	0.084265656	0.669988717	0	1.250831946	3.413330448	4.457766693	0.034742893	0.049962321	1	-1.293130055	3.413330448	3.827393054	0.050421298	0.052197268	0	2.543962001	3.413330448	15.24946369	0.0000942	0.001148508	1	1.566185708	3.413330448	7.998299618	0.00468213	0.004416742	1
ENSMUSG00000020251	Glt8d2	protein_coding	10	82650433;82651561;82652543;82652868;82654682;82659513;82660730;82662166;82664625;82669279;82690489	82651518;82652070;82652748;82653199;82654848;82659625;82660814;82662283;82664796;82672100;82690650	-;-;-;-;-;-;-;-;-;-;-	5773	1.013723024	0.790941929	9.527978195	0.002023629	0.00653047	1	0.095134435	0.790941929	0.079699294	0.777705332	0.447318624	0	0.918588589	0.790941929	8.05716508	0.004532405	0.200781123	0	1.230718308	0.672135348	8.486881357	0.003577165	0.00805309	1	0.054705126	0.672135348	0.01521179	0.901840966	0.411692802	0	1.176013181	0.672135348	7.599744466	0.005837657	0.023259161	1	0.765590957	0.672135348	2.994531585	0.08354607	0.050617346	0
ENSMUSG00000023826	Park2	protein_coding	17	10840384;10940075;10940833;11067125;11237462;11303590;11434550;11492679;11493167;11556648;11610604;11635310;11838602;11845210;11854727;11866666;12004045;12029916;12050626;12061541	10840489;10940154;10945412;11067292;11237702;11303711;11434633;11492794;11493173;11557234;11610945;11635446;11838663;11845363;11854876;11867561;12004128;12030161;12050743;12063361	+;+;+;+;+;+;+;+;+;+;+;+;+;+;+;+;+;+;+;+	10101	0.167479637	1.239049898	0.105447779	0.745387518	0.416724408	0	-0.749719732	1.239049898	2.322841442	0.127486959	0.142427002	0	0.917199368	1.239049898	3.204528277	0.073434682	0.637750127	0	1.596573965	1.25611886	8.374054381	0.003806155	0.008472615	1	-0.199922316	1.25611886	0.114592849	0.734974631	0.363967081	0	1.796496281	1.25611886	10.04807285	0.001525074	0.008982955	1	-1.32686796	1.25611886	6.871912254	0.008756091	0.00754779	1
ENSMUSG00000023034	Nr4a1	protein_coding	15	101266846;101270083;101271736;101272153;101272718;101273015;101273996	101266971;101270969;101271865;101272304;101272920;101273193;101274792	+;+;+;+;+;+;+	2474	0.893093245	3.639803213	2.053010742	0.151905535	0.154956618	0	-0.024062608	3.639803213	0.001855558	0.965640805	0.500840248	0	0.917155854	3.639803213	2.104961986	0.146821992	0.778724529	0	2.383773109	3.694057804	11.30555938	0.000772754	0.002286782	1	-0.730746655	3.694057804	0.493840412	0.482219168	0.273703459	0	3.114519764	3.694057804	14.78564152	0.000120449	0.001385457	1	-0.513715846	3.694057804	1.438196701	0.230431376	0.116198714	0
ENSMUSG00000028405	Aco1	protein_coding	4	40143081;40163719;40164609;40166877;40168423;40169120;40175665;40175842;40176496;40177779;40178973;40180172;40181383;40182804;40183568;40184901;40186316;40188166;40189344;40190530;40193739;40196245;40197554	40143541;40163845;40164777;40167191;40168461;40169360;40175734;40176025;40176635;40177950;40179073;40180288;40181542;40182939;40183652;40185057;40186440;40188270;40189486;40190884;40193861;40196430;40198338	+;+;+;+;+;+;+;+;+;+;+;+;+;+;+;+;+;+;+;+;+;+;+	4496	0.859351001	4.78350634	3.134898818	0.076633142	0.096689544	0	-0.056113777	4.78350634	0.014237891	0.905019752	0.48436052	0	0.915464778	4.78350634	3.556906143	0.059298165	0.593708533	0	2.197895821	4.812084901	13.59156191	0.000227205	0.000830624	1	0.318841367	4.812084901	0.221074236	0.638222621	0.331654642	0	1.879054455	4.812084901	10.09525585	0.001486515	0.008796643	1	-0.27640035	4.812084901	0.375593667	0.539970917	0.224496797	0
ENSMUSG00000022906	Parp9	protein_coding	16	35938470;35941033;35943369;35945769;35947501;35953563;35954954;35956807;35960004;35963975;35967650;35969591;35971835	35939206;35941135;35943805;35945952;35948354;35953778;35955104;35957025;35960061;35964364;35968226;35969765;35972605	+;+;+;+;+;+;+;+;+;+;+;+;+	4872	0.584551241	5.766392278	3.859275211	0.049471695	0.071098581	0	-0.328901604	5.766392278	1.332470456	0.248366196	0.224545696	0	0.913452845	5.766392278	9.635292509	0.001908738	0.122380624	0	1.605915602	5.769996348	60.39297647	0.00000000000000777	0.000000000000211	1	-0.040656584	5.769996348	0.03843807	0.844566106	0.396500264	0	1.646572186	5.769996348	62.72407905	0.00000000000000238	0.000000000000302	1	-0.585203561	5.769996348	8.779822023	0.003045809	0.003030035	1
ENSMUSG00000058173	Smco4	protein_coding	9	15505487;15520846;15525628;15544539	15505641;15520879;15525704;15545260	+;+;+;+	988	0.288316066	2.677905297	0.22622646	0.634336079	0.379910714	0	-0.624194709	2.677905297	1.099044861	0.294475813	0.249477317	0	0.912510775	2.677905297	1.997325521	0.157577035	0.789721396	0	6.298478198	2.754086906	20.18499974	0.00000703	0.0000418	1	4.210956514	2.754086906	4.627894418	0.031456145	0.035859634	1	2.087521684	2.754086906	6.670821936	0.009800398	0.032961188	1	-1.197296331	2.754086906	24.47317402	0.000000754	0.00000167	1
ENSMUSG00000063873	Slc24a3	protein_coding	2	145167754;145242611;145244961;145448506;145512754;145518402;145518844;145580972;145591158;145598341;145602472;145604422;145606597;145613523;145616599;145617834;145635373;145640215	145168197;145242655;145245089;145448582;145512828;145518486;145518947;145581046;145591183;145598394;145602605;145604582;145606867;145614160;145616713;145617946;145635438;145642166	+;+;+;+;+;+;+;+;+;+;+;+;+;+;+;+;+;+	4564	1.826445294	3.521134791	11.83117607	0.000582472	0.002422272	1	0.914489235	3.521134791	2.887602221	0.089263685	0.111974174	0	0.911956059	3.521134791	3.126410828	0.077033165	0.654244086	0	1.791574173	3.581647999	8.206566011	0.004173907	0.009134731	1	-0.843422176	3.581647999	1.20144139	0.273033781	0.185351811	0	2.63499635	3.581647999	14.38059132	0.000149334	0.001603159	1	1.738286642	3.581647999	11.64336714	0.000644319	0.000776146	1
ENSMUSG00000054640	Slc8a1	protein_coding	17	81388691;81408067;81428182;81432644;81437745;81441652;81441773;81441861;81442203;81445487;81647809	81389067;81408342;81428281;81432774;81437813;81441666;81441790;81441881;81442223;81445593;81649607	-;-;-;-;-;-;-;-;-;-;-	2934	-0.699409741	2.591573371	1.5384596	0.214847236	0.195013323	0	-1.609389111	2.591573371	8.424120975	0.003702756	0.010592774	1	0.90997937	2.591573371	2.715807235	0.099358696	0.702563536	0	1.226189224	2.653845943	4.554921699	0.032824265	0.047844818	1	-0.017125076	2.653845943	0.000704392	0.978826322	0.431838674	0	1.2433143	2.653845943	4.454085715	0.03481785	0.076678964	0	-2.027282246	2.653845943	20.67765607	0.00000543	0.0000103	1
ENSMUSG00000068267	Cenpb	protein_coding	2	131175182	131180067	-	4886	0.335507266	5.648527141	0.519551447	0.471033085	0.321464755	0	-0.572074469	5.648527141	1.634954355	0.201019159	0.194805051	0	0.907581735	5.648527141	3.572750312	0.058734956	0.590998988	0	2.275985285	5.665109026	17.46437786	0.0000293	0.000144047	1	0.024132192	5.665109026	0.000915354	0.975863825	0.430955041	0	2.251853092	5.665109026	15.59546148	0.0000784	0.001008144	1	-0.875215558	5.665109026	25.99763776	0.000000342	0.000000798	1
ENSMUSG00000070691	Runx3	protein_coding	4	135120652;135152496;135153160;135153505;135154436;135155282;135163231;135171109;135175300	135121163;135153056;135153296;135153731;135154727;135155609;135163335;135171258;135177990	+;+;+;+;+;+;+;+;+	5003	1.166227377	4.486861693	28.4843097	0.0000000945	0.00000152	1	0.258748123	4.486861693	1.397723528	0.237105098	0.217812234	0	0.907479254	4.486861693	17.52275033	0.0000284	0.009248677	1	1.084229849	4.508045453	16.1016282	0.00006	0.000265779	1	-0.058476432	4.508045453	0.043883004	0.834071435	0.393819055	0	1.142706281	4.508045453	17.45251149	0.0000295	0.00049004	1	1.240913245	4.508045453	24.14258217	0.000000895	0.00000194	1
ENSMUSG00000047419	Cmya5	protein_coding	13	93040713;93045867;93048876;93050137;93063443;93065225;93069279;93074353;93081184;93083151;93084545;93089120;93144358	93041560;93046040;93048975;93050270;93063590;93065371;93069428;93074471;93081206;93083384;93084640;93098429;93144724	-;-;-;-;-;-;-;-;-;-;-;-;-	11850	2.198556806	4.022986387	34.90059225	0.00000000347	0.0000000799	1	1.291204697	4.022986387	13.42847308	0.000247834	0.001281813	1	0.907352108	4.022986387	6.758683511	0.009329256	0.283260075	0	1.050155161	3.969119175	13.88371555	0.000194476	0.000727263	1	1.0925785	3.969119175	14.98240569	0.000108518	0.000304567	1	-0.042423339	3.969119175	0.023468641	0.878244673	0.506194035	0	3.601266248	3.969119175	81.01438605	2.24E-19	1.67E-18	1
ENSMUSG00000030774	Pak1	protein_coding	7	97788541;97830928;97842935;97854436;97865472;97866062;97871575;97883472;97886298;97888957;97893915;97898525;97900340;97903637;97904638;97907808;97911096	97788974;97831058;97843141;97854912;97865572;97866209;97871612;97883588;97886472;97889020;97894013;97898637;97900457;97903736;97904834;97907945;97912381	+;+;+;+;+;+;+;+;+;+;+;+;+;+;+;+;+	3943	0.759526937	4.451730766	2.835510876	0.092201475	0.109682684	0	-0.14650237	4.451730766	0.113504302	0.736189274	0.434855148	0	0.906029307	4.451730766	3.879070635	0.048891614	0.55662942	0	1.632357301	4.486742754	10.73406552	0.001051811	0.002949786	1	-0.767963257	4.486742754	1.583242619	0.208294238	0.152738556	0	2.400320558	4.486742754	18.99479058	0.0000131	0.000261417	1	-0.200231179	4.486742754	0.27030369	0.603128127	0.24376825	0
ENSMUSG00000029005	Draxin	protein_coding	4	148098437;148107935;148109622;148110045;148112712;148115559;148130573	148102582;148108024;148109711;148110156;148112905;148116000;148130698	-;-;-;-;-;-;-	5200	-0.068904488	1.324935549	0.038866829	0.843712723	0.445112634	0	-0.973252759	1.324935549	7.180355093	0.007370612	0.017960204	1	0.90434827	1.324935549	6.322949359	0.011918523	0.320037135	0	0.221905809	1.180519245	0.261705891	0.608950599	0.388212361	0	-0.497987149	1.180519245	1.257581159	0.262109441	0.179918632	0	0.719892958	1.180519245	2.63408702	0.10459217	0.151607542	0	-0.359004641	1.180519245	0.606887722	0.43596205	0.191153229	0
ENSMUSG00000002325	Irf9	protein_coding	14	55603571;55604468;55604577;55605721;55606093;55606318	55604243;55604553;55605232;55605904;55606166;55610030	+;+;+;+;+;+	5386	0.888005958	5.059348489	12.750857	0.000355846	0.001633599	1	-0.014903621	5.059348489	0.00371043	0.951428259	0.496679302	0	0.902909579	5.059348489	12.69241439	0.000367142	0.042795798	1	1.413897291	5.063037699	91.46318711	1.14E-21	6e-20	1	-0.443015874	5.063037699	7.9119649	0.00491089	0.007960039	1	1.856913165	5.063037699	146.2243904	1.16E-33	1.18E-30	1	0.192699089	5.063037699	1.957699438	0.161759573	0.087330089	0
ENSMUSG00000102418	Sh2d1b1	protein_coding	1	170277320;170279784;170283135;170284643	170277509;170279847;170283297;170286769	+;+;+;+	2544	1.206581649	1.250412595	4.220746831	0.039932581	0.060881156	0	0.304271459	1.250412595	0.279258485	0.597187644	0.385393022	0	0.90231019	1.250412595	2.876487844	0.089881869	0.682553925	0	-0.268409084	1.177909128	0.326146904	0.567936787	0.371512484	0	-0.995209569	1.177909128	4.201378671	0.040391129	0.043893513	1	0.726800485	1.177909128	2.220582757	0.136181648	0.179391921	0	3.642830751	1.177909128	41.03775774	0.000000000149	0.000000000553	1
ENSMUSG00000074579	Lekr1	protein_coding	3	65666228;65669090;65669504;65683892;65725311;65727081;65728164;65739682;65772985;65781371;65783822;65802312;65815912;65819794;65830755	65668436;65669178;65669613;65686179;65725430;65727256;65728551;65739867;65773285;65781448;65784025;65802405;65816076;65820093;65831159	+;+;+;+;+;+;+;+;+;+;+;+;+;+;+	7113	0.985288636	1.201136163	2.933185176	0.086776134	0.105181664	0	0.08560833	1.201136163	0.02243277	0.880941556	0.477409833	0	0.899680306	1.201136163	2.319406948	0.127768731	0.751909544	0	1.677961651	1.282828672	5.792206796	0.01609737	0.027215673	1	-0.901488022	1.282828672	1.273819757	0.259051317	0.178602897	0	2.579449672	1.282828672	11.52591594	0.000686326	0.004896436	1	0.065123198	1.282828672	0.011348028	0.915164136	0.328754513	0
ENSMUSG00000036273	Lrrk2	protein_coding	15	91673175;91673620;91679778;91683093;91685732;91688828;91696278;91699883;91700346;91700577;91702170;91705106;91709264;91712756;91723092;91723766;91725933;91726137;91728916;91731465;91733989;91736587;91737103;91738725;91739262;91742251;91745698;91747652;91749661;91750224;91752142;91755790;91756980;91764632;91765677;91767313;91772345;91772822;91774896;91778426;91779819;91780378;91786966;91788449;917…	91673437;91673705;91679887;91683181;91685866;91688962;91696409;91700002;91700488;91700656;91702276;91705235;91709388;91712862;91723236;91723905;91726061;91726307;91729174;91731653;91734107;91736656;91737320;91738975;91739410;91742344;91745884;91747833;91749890;91750351;91752360;91755991;91757068;91764819;91765831;91767459;91772377;91773013;91775042;91778526;91780009;91780453;91787126;91789110;917…	+;+;+;+;+;+;+;+;+;+;+;+;+;+;+;+;+;+;+;+;+;+;+;+;+;+;+;+;+;+;+;+;+;+;+;+;+;+;+;+;+;+;+;+;+;+;+;+;+;+;+;+;+;+	11834	1.951447879	4.435213631	14.04918883	0.000178091	0.000938559	1	1.055252754	4.435213631	4.168913816	0.041172186	0.064595097	0	0.896195125	4.435213631	3.010776808	0.082712644	0.667207673	0	2.234080646	4.471375549	10.9096523	0.000956645	0.002728901	1	0.135373413	4.471375549	0.038291912	0.84485814	0.396605208	0	2.098707233	4.471375549	9.631949201	0.001912216	0.0105387	1	1.539274397	4.471375549	6.134008738	0.013260587	0.01075498	1
ENSMUSG00000032487	Ptgs2	protein_coding	1	150100031;150100332;150100974;150101213;150101991;150102596;150103675;150103869;150104283;150104942;150105373	150100275;150100458;150101090;150101356;150102134;150102777;150103758;150104115;150104569;150105089;150108227	+;+;+;+;+;+;+;+;+;+;+	4580	2.23176563	3.944181555	12.51593918	0.000403495	0.001799822	1	1.337109226	3.944181555	4.109724365	0.042637311	0.066322519	0	0.894656404	3.944181555	2.384295402	0.122560141	0.744008044	0	1.458840944	3.995916299	4.3981905	0.035977084	0.051325795	0	-0.930151247	3.995916299	1.329247951	0.248939052	0.173591021	0	2.388992191	3.995916299	9.799511761	0.001745582	0.009934888	1	3.130295115	3.995916299	23.99376016	0.000000966	0.00000209	1
ENSMUSG00000030494	Rhpn2	protein_coding	7	35334170;35353732;35360980;35363617;35370709;35371115;35372305;35376160;35376974;35379282;35381337;35382565;35385327;35390755	35334411;35353847;35361108;35363692;35370786;35371239;35372471;35376347;35377130;35379684;35381622;35385210;35385482;35392289	+;+;+;+;+;+;+;+;+;+;+;+;+;+	6304	0.40808058	0.552070432	1.122155687	0.289454752	0.237107334	0	-0.486009466	0.552070432	1.584217124	0.208154295	0.199595952	0	0.894090047	0.552070432	5.541805159	0.018567421	0.374923611	0	1.393631605	0.418945556	10.45949805	0.001220204	0.00333483	1	0.179350752	0.418945556	0.155191912	0.69362235	0.350412129	0	1.214280853	0.418945556	7.910648694	0.004914464	0.020607177	1	-0.596082756	0.418945556	1.818591216	0.17748106	0.094054811	0
ENSMUSG00000042942	Greb1l	protein_coding	18	10325177;10449930;10458222;10458578;10469342;10474219;10476666;10498951;10499884;10503158;10509083;10510628;10511329;10515194;10522088;10523207;10529576;10532795;10537064;10538132;10541643;10542343;10544447;10544869;10547010;10547281;10553703;10554824;10555886;10557240;10558786;10560320	10325289;10450036;10458381;10458775;10469518;10474395;10476788;10499067;10502412;10503343;10509409;10510756;10511463;10515502;10522268;10523399;10529706;10533134;10537179;10538376;10542190;10542445;10544602;10545008;10547171;10547485;10553868;10555051;10556027;10557440;10558924;10562934	+;+;+;+;+;+;+;+;+;+;+;+;+;+;+;+;+;+;+;+;+;+;+;+;+;+;+;+;+;+;+;+	10798	0.667353574	1.428657749	3.312291096	0.068763561	0.089727892	0	-0.226684793	1.428657749	0.361495364	0.547676919	0.366059345	0	0.894038367	1.428657749	5.849298486	0.015583262	0.35043186	0	0.59130402	1.294826697	1.65780403	0.19790008	0.184136199	0	-0.686633185	1.294826697	2.093569342	0.147920119	0.119097788	0	1.277937206	1.294826697	7.269131426	0.007014972	0.026204932	1	0.784062778	1.294826697	2.486846072	0.114801575	0.065956538	0
ENSMUSG00000047988	4933428G20Rik	protein_coding	11	97490783;97492598;97500088	97491137;97493414;97500340	-;-;-	1425	-0.011884417	0.584575026	0.000469628	0.982710481	0.483601006	0	-0.904508551	0.584575026	4.839582284	0.027813631	0.048402757	1	0.892624134	0.584575026	4.285368404	0.038441751	0.510994077	0	1.293414559	0.67705612	4.054696804	0.044048628	0.05974554	0	-1.679762534	0.67705612	2.684360111	0.101337926	0.090152156	0	2.973177093	0.67705612	11.86401551	0.00057229	0.004258135	1	-0.653875398	0.67705612	4.124284922	0.042271882	0.028656741	1
ENSMUSG00000026594	Ralgps2	protein_coding	1	156804166;156811445;156813081;156816524;156818877;156821387;156823991;156828140;156828498;156832665;156832895;156869441;156884533;156887091;156887947;156892908;156900586;156901786;156907639;156938730;156938932;156939352;156939489	156809193;156811536;156813568;156817833;156819918;156821464;156824045;156828291;156830847;156832755;156833032;156869567;156884625;156887180;156888030;156893012;156900636;156901890;156907778;156938818;156939134;156939387;156939626	-;-;-;-;-;-;-;-;-;-;-;-;-;-;-;-;-;-;-;-;-;-;-	12085	0.04923303	4.101103398	0.008909548	0.92479904	0.467326372	0	-0.841820952	4.101103398	2.67803793	0.101741012	0.122571992	0	0.891053983	4.101103398	2.704929657	0.100038494	0.70535986	0	1.539274213	4.137392511	7.004583805	0.008130127	0.015653217	1	-0.327053389	4.137392511	0.277292011	0.598481647	0.317734159	0	1.866327601	4.137392511	9.65770908	0.001885586	0.010454162	1	-1.529205938	4.137392511	8.403545103	0.0037449	0.003630702	1
ENSMUSG00000038418	Egr1	protein_coding	18	34859823;34862465	34861786;34864984	+;+	4484	0.459581076	5.5318418	0.832776096	0.361471018	0.274454158	0	-0.43087309	5.5318418	0.804786695	0.369666069	0.288097237	0	0.890454166	5.5318418	3.016280405	0.082432333	0.667101009	0	1.997868541	5.549989386	11.94976091	0.000546544	0.001719819	1	-0.222939311	5.549989386	0.089051397	0.765386589	0.373418216	0	2.220807852	5.549989386	13.0710525	0.000299895	0.002645232	1	-0.791388106	5.549989386	4.656591517	0.030934542	0.022061918	1
ENSMUSG00000090622	A930033H14Rik	protein_coding	10	69209762;69212753	69212384;69213098	-;-	2969	1.331111376	0.954139756	4.552208201	0.032876321	0.052775577	0	0.442738023	0.954139756	0.464222311	0.495657253	0.344472948	0	0.888373352	0.954139756	2.070534177	0.150168916	0.783360941	0	1.253115035	1.073067861	3.692121537	0.054670037	0.07040617	0	-5.913116062	1.073067861	12.46281337	0.000415134	0.000972735	1	7.166231097	1.073067861	25.0367679	0.000000562	0.0000201	1	1.255595092	1.073067861	7.035126638	0.007992622	0.006986346	1
ENSMUSG00000035969	Rusc2	protein_coding	4	43381979;43383449;43384279;43401238;43406435;43407329;43413005;43414628;43421605;43423591;43423920;43424184;43426228	43382199;43383759;43384433;43401524;43406680;43407493;43413054;43416718;43422859;43423751;43424094;43426128;43427088	+;+;+;+;+;+;+;+;+;+;+;+;+	7923	0.457403026	2.352844598	1.805526507	0.1790458	0.172803443	0	-0.429467597	2.352844598	1.469168609	0.225476914	0.210515917	0	0.886870623	2.352844598	6.47599115	0.010934132	0.308415069	0	0.974852605	2.369737911	7.029200305	0.008019116	0.015475631	1	0.57535576	2.369737911	2.359696538	0.124506407	0.105331984	0	0.399496845	2.369737911	1.224493783	0.268480545	0.267482239	0	0.11803683	2.369737911	0.128969825	0.71950256	0.277704856	0
ENSMUSG00000030284	Creld1	protein_coding	6	113483297;113484495;113487494;113488071;113488479;113489434;113491653;113491894;113492017	113484076;113484577;113487918;113488408;113489239;113489790;113491736;113491989;113493343	+;+;+;+;+;+;+;+;+	4251	0.925223794	3.10606796	3.83995365	0.050044905	0.071607972	0	0.042306763	3.10606796	0.008070886	0.928415865	0.490439919	0	0.882917031	3.10606796	3.436560738	0.063768307	0.605539441	0	1.703675041	3.174422537	9.211156156	0.002405447	0.005839455	1	-0.725046272	3.174422537	0.958168873	0.327648661	0.210040494	0	2.428721312	3.174422537	14.62875564	0.000130902	0.001467927	1	0.197905585	3.174422537	0.273508982	0.600987571	0.24318026	0
ENSMUSG00000006784	Ttc25	protein_coding	11	100545607;100549547;100550956;100551471;100553490;100553864;100561818;100563530;100566909;100569856;100571440	100545908;100550335;100551017;100551636;100553714;100554071;100561904;100563726;100569805;100569940;100572568	+;+;+;+;+;+;+;+;+;+;+	6147	1.618736542	1.719420282	27.83628802	0.000000132	0.00000202	1	0.73646715	1.719420282	5.637982867	0.017575416	0.034495721	1	0.882269392	1.719420282	9.340686885	0.002241215	0.13811235	0	1.385800643	1.566672924	18.24203822	0.0000195	0.000101412	1	0.717111345	1.566672924	4.719530326	0.029821888	0.034246079	1	0.668689298	1.566672924	4.47048971	0.034485107	0.07620545	0	1.958204297	1.566672924	20.71133443	0.00000534	0.0000102	1
ENSMUSG00000020828	Pld2	protein_coding	11	70540064;70540306;70540845;70541063;70541297;70541815;70542001;70542584;70542761;70542943;70544128;70551180;70551386;70552454;70552698;70553335;70553960;70554277;70554579;70554862;70555051;70555299;70555596;70555803;70557008;70557339	70540208;70540614;70540954;70541193;70541439;70541920;70542066;70542642;70542853;70543095;70546398;70551263;70551464;70552564;70552868;70553461;70554162;70554390;70554683;70554950;70555164;70555381;70555730;70556061;70557227;70558110	+;+;+;+;+;+;+;+;+;+;+;+;+;+;+;+;+;+;+;+;+;+;+;+;+;+	6252	2.004030253	1.262280471	8.099388835	0.004428019	0.011905261	1	1.124347308	1.262280471	2.585829895	0.107823882	0.127219237	0	0.879682946	1.262280471	1.402713063	0.236269843	0.872433994	0	2.624722969	1.338279498	11.31890315	0.00076722	0.002271402	1	-0.752873063	1.338279498	0.737003208	0.390622552	0.237424373	0	3.377596032	1.338279498	16.26610773	0.000055	0.000768397	1	0.82198651	1.338279498	1.408828134	0.235251027	0.118163787	0
ENSMUSG00000000682	Cd52	protein_coding	4	134082448;134093536;134094076;134094934	134082719;134093900;134094476;134095082	-;-;-;-	1187	2.847334555	5.864655149	82.67312468	9.68E-20	0.0000000000000000139	1	1.969798434	5.864655149	41.0855054	0.000000000146	0.00000000509	1	0.877536121	5.864655149	10.39807114	0.00126147	0.095396815	0	2.346192723	5.881438172	30.69477805	0.0000000302	0.000000326	1	-0.733604088	5.881438172	1.082027714	0.298244385	0.197089614	0	3.079796811	5.881438172	38.05185293	0.000000000689	0.0000000476	1	2.799794967	5.881438172	289.31123	7.02E-65	2.38E-63	1
ENSMUSG00000074158	9830147E19Rik	protein_coding	7	42609526;42615973;42616233;42642480	42614223;42616033;42616359;42642588	-;-;-;-	4995	-0.72167637	3.846912173	4.473612736	0.034422136	0.054658487	0	-1.595665563	3.846912173	18.912106	0.0000137	0.000117377	1	0.873989194	3.846912173	6.123742837	0.01333781	0.332970064	0	-0.245524391	3.819950646	1.756385657	0.185075976	0.175464707	0	-0.329528129	3.819950646	3.108147724	0.077901507	0.073809479	0	0.084003739	3.819950646	0.19903852	0.655498047	0.437696502	0	-1.006353611	3.819950646	30.0097182	0.000000043	0.000000113	1
ENSMUSG00000003992	Ssbp2	protein_coding	13	91460283;91461050;91524585;91533977;91539335;91564610;91642302;91657319;91664118;91669676;91670394;91675058;91680590;91683682;91685211;91688796;91690860;91693031;91694019;91700666	91460447;91461248;91524866;91534191;91539399;91565210;91642391;91657776;91664177;91669742;91672408;91675125;91680638;91683717;91685265;91688866;91691432;91693059;91694117;91703429	+;+;+;+;+;+;+;+;+;+;+;+;+;+;+;+;+;+;+;+	7961	0.627371174	4.267658449	2.256849281	0.133024461	0.14193677	0	-0.246520249	4.267658449	0.364413015	0.546065517	0.365595662	0	0.873891424	4.267658449	4.224969085	0.039833345	0.51734297	0	1.415876181	4.305496714	8.446194487	0.003658081	0.008197013	1	-0.707755297	4.305496714	1.468987197	0.225505559	0.161874186	0	2.123631478	4.305496714	15.76763003	0.0000716	0.000939072	1	-0.16185615	4.305496714	0.182933163	0.668864551	0.262972494	0
ENSMUSG00000030792	Dkkl1	protein_coding	7	45207525;45210113;45210331;45211401;45211756	45207898;45210202;45210471;45211570;45211883	-;-;-;-;-	903	1.599933793	1.742777597	17.26554068	0.0000325	0.000231873	1	0.7261091	1.742777597	3.518416578	0.060690403	0.085254964	0	0.873824693	1.742777597	5.338550094	0.020858815	0.399732782	0	2.823628942	1.848840927	16.41626726	0.0000508	0.000231108	1	1.652725713	1.848840927	4.021492433	0.044923943	0.047740119	1	1.170903229	1.848840927	4.13599822	0.041980301	0.086312372	0	1.215919584	1.848840927	14.02764453	0.000180143	0.000248566	1
ENSMUSG00000053693	Mast1	protein_coding	8	84911903;84913320;84915455;84915680;84916156;84916553;84918053;84918670;84920360;84920615;84920797;84921340;84923729;84925275;84925645;84928580;84928950;84929222;84930820;84934924;84935706;84937195	84913241;84913507;84915591;84915802;84916385;84917974;84918231;84918779;84920482;84920716;84921232;84921478;84924114;84925541;84925746;84928789;84929025;84929382;84930898;84935319;84935794;84937359	-;-;-;-;-;-;-;-;-;-;-;-;-;-;-;-;-;-;-;-;-;-	6459	-0.186393535	2.198934243	0.49665573	0.480973263	0.325585505	0	-1.059196993	2.198934243	15.13003186	0.000100354	0.000611561	1	0.872803458	2.198934243	10.36057993	0.001287348	0.095651848	0	-0.322776903	2.19975875	1.073633262	0.300126218	0.245270682	0	-1.48388349	2.19975875	19.2890779	0.0000112	0.0000427	1	1.161106588	2.19975875	11.52812759	0.00068551	0.004895519	1	-0.04413079	2.19975875	0.022908088	0.879696332	0.320357065	0
ENSMUSG00000028528	Dnajc6	protein_coding	4	101496648;101507871;101531998;101550480;101597801;101598951;101606589;101611225;101612862;101614173;101615581;101616486;101616785;101618394;101623661;101625693;101628037;101634991;101636758;101639266;101640472	101496763;101508182;101532062;101550855;101597951;101599243;101606711;101611358;101613056;101614290;101615660;101616679;101616865;101618828;101623795;101625761;101628156;101635254;101636900;101639442;101642799	+;+;+;+;+;+;+;+;+;+;+;+;+;+;+;+;+;+;+;+;+	5909	0.075956098	6.113312019	0.100635214	0.75106868	0.41816081	0	-0.79504936	6.113312019	11.21859744	0.000809817	0.003280147	1	0.871005458	6.113312019	13.37735009	0.000254681	0.031817597	1	-0.669307891	6.106657361	8.263449406	0.00404512	0.008907701	1	-1.073714715	6.106657361	20.88017387	0.00000489	0.0000201	1	0.404406824	6.106657361	3.003169465	0.083101799	0.132010494	0	0.807907581	6.106657361	11.90149217	0.00056089	0.000687504	1
ENSMUSG00000017639	Rab11fip4	protein_coding	11	79591212;79619629;79620467;79660562;79680788;79683341;79684223;79684601;79685028;79685386;79686552;79689615;79690458;79690672;79691756;79692723	79591434;79619716;79620555;79660856;79681011;79683535;79684357;79684636;79685127;79685489;79686692;79689696;79690595;79690827;79691899;79698023	+;+;+;+;+;+;+;+;+;+;+;+;+;+;+;+	7451	2.769916486	2.331439985	16.48324604	0.0000491	0.000327044	1	1.902464331	2.331439985	8.216054757	0.004152137	0.011602573	1	0.867452155	2.331439985	2.228878168	0.135452164	0.764424958	0	1.064356682	2.28924036	10.02240887	0.001546471	0.004044892	1	0.421238173	2.28924036	1.525419158	0.216801252	0.157351943	0	0.643118509	2.28924036	3.733038109	0.05334628	0.099812809	0	6.261862616	2.28924036	156.0494384	8.26E-36	1.33E-34	1
ENSMUSG00000039126	Prune2	protein_coding	19	16956118;16999939;17003622;17006622;17016208;17020559;17113587;17118043;17124938;17168263;17178790;17193256;17199113;17199781;17201642;17208231;17211678;17212292;17216326;17220784	16956292;17000043;17003824;17006785;17016357;17020653;17113742;17124592;17125703;17168342;17178990;17193429;17199215;17199912;17201728;17208329;17211713;17212330;17216373;17223932	+;+;+;+;+;+;+;+;+;+;+;+;+;+;+;+;+;+;+;+	12512	0.416630146	1.972064091	0.851047428	0.356256194	0.272128429	0	-0.450370691	1.972064091	1.026607155	0.310956884	0.258682967	0	0.867000837	1.972064091	3.898012774	0.048343258	0.553454985	0	1.61822621	1.935610795	10.07348234	0.001504185	0.003961899	1	0.490362632	1.935610795	0.915808231	0.338578006	0.214794336	0	1.127863578	1.935610795	5.048383846	0.024648919	0.061514302	0	-0.625927553	1.935610795	1.659603341	0.197656888	0.102635532	0
ENSMUSG00000090165	Ugt1a10	protein_coding	1	88055388;88215044;88215795;88216138;88218127	88056336;88215175;88215882;88216357;88219004	+;+;+;+;+	2267	0.711738262	3.946796199	2.372640966	0.123478001	0.134691883	0	-0.154170979	3.946796199	0.122854186	0.725959277	0.43217273	0	0.86590924	3.946796199	3.439315151	0.063662076	0.604982833	0	2.113048383	3.992190955	17.92385207	0.000023	0.000117057	1	-0.130505592	3.992190955	0.038865723	0.843714918	0.39619703	0	2.243553975	3.992190955	18.10063577	0.000021	0.00037111	1	-0.468435011	3.992190955	2.516671798	0.112648112	0.064923086	0
ENSMUSG00000026939	Tmem141	protein_coding	2	25620067;25621047;25621361;25621494;25621608	25620530;25621173;25621458;25621528;25622005	-;-;-;-;-	1122	0.228023322	1.361744525	0.154915697	0.693881318	0.400128849	0	-0.637659708	1.361744525	1.350278543	0.245229427	0.222747431	0	0.86568303	1.361744525	1.975278255	0.159888718	0.791689394	0	1.959840195	1.466957755	7.78258956	0.005275213	0.011050957	1	-4.680328723	1.466957755	5.925248648	0.014925432	0.019748229	1	6.640168918	1.466957755	21.56003077	0.00000343	0.0000898	1	-1.14652831	1.466957755	14.06514559	0.000176586	0.00024439	1
ENSMUSG00000020399	Havcr2	protein_coding	11	46454935;46456256;46459050;46466872;46469470;46475884;46479287	46455058;46456594;46459133;46466912;46469596;46475920;46481255	+;+;+;+;+;+;+	2721	1.489013569	4.92423134	28.93631107	0.0000000748	0.00000124	1	0.623801922	4.92423134	5.423546121	0.01986697	0.0376881	1	0.865211648	4.92423134	10.41114565	0.00125257	0.095297002	0	2.472531773	4.940612849	103.4518035	2.67E-24	1.77E-22	1	1.198878759	4.940612849	23.41075757	0.00000131	0.00000624	1	1.273653014	4.940612849	31.19335457	0.0000000234	0.00000116	1	0.585369267	4.940612849	7.813516697	0.005185689	0.004812402	1
ENSMUSG00000064215	Ifi27	protein_coding	12	103434211;103435422;103436563;103437390;103439401;103439954	103434350;103435573;103436973;103437705;103439562;103440239	+;+;+;+;+;+	1467	1.05262178	6.31015432	9.88111846	0.001669834	0.005603762	1	0.187486105	6.31015432	0.351711341	0.553145976	0.368040283	0	0.865135675	6.31015432	7.435851666	0.00639371	0.232101817	0	2.469892221	6.308257895	229.1932997	8.94E-52	4.03E-49	1	1.091341864	6.308257895	46.69849469	0.00000000000828	0.00000000011	1	1.378550358	6.308257895	77.82949193	1.12E-18	0.000000000000000195	1	-0.335885925	6.308257895	4.889676693	0.027017745	0.0196392	1
ENSMUSG00000073176	Zfp449	protein_coding	X	56346400;56348283;56353463;56362467;56362742	56346439;56348728;56353667;56362580;56365674	+;+;+;+;+	3738	0.446721877	2.145574732	0.711993187	0.398782915	0.291428711	0	-0.417948132	2.145574732	0.623878643	0.429609599	0.316144634	0	0.864670009	2.145574732	2.521733838	0.112287063	0.724796017	0	2.12401897	2.233317155	8.928974462	0.002806819	0.00660497	1	0.65812289	2.233317155	0.598193134	0.439268259	0.257503616	0	1.46589608	2.233317155	4.653377333	0.030992513	0.071459054	0	-0.510789293	2.233317155	1.544468094	0.213953962	0.10931901	0
ENSMUSG00000064065	Ipcef1	protein_coding	10	6885796;6900570;6911543;6917554;6935175;6937101;6954670;6956059;6979514;6980247;6980491;6996530;7000345;7023142;7052457	6890675;6900763;6911958;6920086;6935275;6937159;6954741;6956132;6979711;6980465;6980534;6996576;7000444;7023185;7052478	-;-;-;-;-;-;-;-;-;-;-;-;-;-;-	9003	1.950108325	1.90202143	12.21798683	0.00047331	0.002048891	1	1.090502942	1.90202143	3.501147276	0.061326331	0.085772872	0	0.859605384	1.90202143	2.450572198	0.117482035	0.736395919	0	1.682329952	1.981836912	7.527346796	0.006076934	0.012396064	1	-0.818051843	1.981836912	1.441861557	0.229838338	0.164251293	0	2.500381794	1.981836912	14.44603616	0.000144233	0.001567847	1	2.277542217	1.981836912	15.43110656	0.0000856	0.000127084	1
ENSMUSG00000022708	Zbtb20	protein_coding	16	42875881;42907392;42914496;43007018;43024938;43072424;43146897;43193465;43232759;43235880;43247284;43282971;43302569;43363048;43363464;43364204;43458750;43462947;43503614;43508157;43510308;43520210;43569681;43571734;43577030;43577561;43609327;43618323	42875924;42907721;42914544;43007086;43024987;43072469;43146943;43193538;43232820;43236077;43247419;43283005;43303174;43363176;43363972;43364263;43458844;43463175;43503753;43508322;43510353;43520420;43569781;43571791;43577193;43578751;43610931;43642602	+;+;+;+;+;+;+;+;+;+;+;+;+;+;+;+;+;+;+;+;+;+;+;+;+;+;+;+	30730	0.00785126	4.557585116	0.000519841	0.981809794	0.48351987	0	-0.85083098	4.557585116	5.664837497	0.01730832	0.03411055	1	0.85868224	4.557585116	5.666137279	0.0172955	0.361429163	0	0.113820889	4.575473601	0.105351477	0.745499781	0.436476965	0	-1.912533014	4.575473601	25.87653414	0.000000364	0.00000199	1	2.026353903	4.575473601	28.9150887	0.0000000756	0.00000347	1	-0.148482045	4.575473601	0.188727145	0.663978122	0.261663459	0
ENSMUSG00000022615	Tymp	protein_coding	15	89371931;89373423;89373683;89373932;89374251;89374757;89374996;89375502;89376239;89376577;89376985	89372465;89373602;89373823;89374162;89374413;89374875;89375125;89375600;89376441;89376757;89377039	-;-;-;-;-;-;-;-;-;-;-	2037	0.185120014	4.305904811	0.291271845	0.589406652	0.364616482	0	-0.673350491	4.305904811	4.178354663	0.040943431	0.064366333	0	0.858470505	4.305904811	6.614510978	0.010115111	0.296124669	0	1.414022224	4.303843731	31.94832707	0.0000000158	0.000000181	1	-0.030884028	4.303843731	0.014813344	0.90312863	0.412035221	0	1.444906252	4.303843731	32.86475568	0.00000000988	0.000000525	1	-1.086690714	4.303843731	20.21961972	0.0000069	0.0000128	1
ENSMUSG00000030486	Zfp108	protein_coding	7	24254794;24255040;24255833;24257644;24258453;24260128	24254922;24255113;24255890;24257658;24258579;24262445	+;+;+;+;+;+	2721	0.758273205	1.12259826	1.821735244	0.177106865	0.171573938	0	-0.099708023	1.12259826	0.035982153	0.849552353	0.46861305	0	0.857981228	1.12259826	2.261704647	0.132608021	0.757516496	0	2.078119763	1.211093308	10.93256053	0.000944888	0.002704943	1	-0.530079418	1.211093308	0.43822128	0.507982219	0.283975143	0	2.608199182	1.211093308	14.48288143	0.000141439	0.001547214	1	-0.652127241	1.211093308	1.915453806	0.166358697	0.089279813	0
ENSMUSG00000026173	Plcd4	protein_coding	1	74542888;74544360;74547913;74548105;74549175;74551020;74551988;74554490;74555943;74557720;74560290;74561842;74562021;74562714;74563451;74564377;74565032;74565747	74543028;74546271;74547968;74548263;74549404;74551149;74552219;74554691;74556087;74557872;74560606;74561937;74562223;74562830;74563623;74564512;74565626;74567794	+;+;+;+;+;+;+;+;+;+;+;+;+;+;+;+;+;+	7045	0.631325443	1.538012226	1.942743245	0.163370986	0.162624679	0	-0.2261895	1.538012226	0.256905924	0.61225384	0.39073865	0	0.857514943	1.538012226	3.52311154	0.060518731	0.598607756	0	1.302770926	1.499647336	5.317047908	0.021117759	0.033712565	1	-0.345083048	1.499647336	0.354661286	0.551486276	0.300810696	0	1.647853974	1.499647336	8.141672731	0.004325936	0.018780892	1	-0.164116123	1.499647336	0.089977782	0.764205404	0.289981637	0
ENSMUSG00000027435	Cd93	protein_coding	2	148436640;148441515	148441267;148443563	-;-	6677	1.16538461	7.95841396	5.809405538	0.015940682	0.030913228	1	0.308411535	7.95841396	0.454238328	0.500329082	0.346307608	0	0.856973075	7.95841396	3.13878634	0.076450677	0.653276093	0	2.486933957	7.962336985	20.54453947	0.00000583	0.0000354	1	-0.163989023	7.962336985	0.041932782	0.837747955	0.394731317	0	2.65092298	7.962336985	20.39842665	0.00000629	0.000143499	1	0.075684401	7.962336985	0.079695859	0.777709997	0.293559779	0
ENSMUSG00000032501	Trib1	protein_coding	15	59648350;59651479;59654236	59649522;59653689;59656550	+;+;+	5699	1.49031968	2.396981603	12.04809096	0.000518454	0.002211661	1	0.635435025	2.396981603	2.225765406	0.135725381	0.148840911	0	0.854884654	2.396981603	4.048301016	0.044215824	0.532227457	0	1.886758975	2.475435067	13.16849533	0.000284695	0.000997935	1	-0.234513308	2.475435067	0.152420473	0.696232917	0.351272958	0	2.121272283	2.475435067	15.2798575	0.0000927	0.001138842	1	1.014996849	2.475435067	5.75862956	0.016407865	0.012896889	1
ENSMUSG00000038508	Gdf15	protein_coding	8	70629393;70631333;70632150	70630174;70632095;70632456	-;-;-	1852	1.75011218	1.595676101	20.18258078	0.00000704	0.0000625	1	0.895368746	1.595676101	5.260467129	0.021815163	0.040261281	1	0.854743434	1.595676101	5.22977546	0.022203399	0.403302573	0	2.129169326	1.690729799	13.67643362	0.000217163	0.000798232	1	0.849357336	1.690729799	1.759225263	0.184721179	0.140248574	0	1.27981199	1.690729799	5.578930255	0.018177823	0.050464519	0	1.492477332	1.690729799	12.40877661	0.000427321	0.000540601	1
[truncated: 10,597 more rows]
[truncated: 12 more columns]

## Sheet: S2
Term	Overlap	P-value	Adjusted P-value	Old P-value	Old Adjusted P-value	Z-score	Combined Score	Gene set	Enriched in	Genes
[truncated: 55 more rows]
