# Supplementary material for: Characterization of p190-Bcr-Abl chronic myeloid leukemia reveals specific signaling pathways and therapeutic targets
Source: Leukemia. 2020 Nov 9;35(7):1964–75. doi: 10.1038/s41375-020-01082-4 (PMC8257498; doi:10.1038/s41375-020-01082-4)
Supplement: Supplementary file 6 — Supplementary Dataset 5 [file 41375_2020_1082_MOESM6_ESM.xlsx]

## Sheet: Index
Supplemental Table 5: Phospho-array data of p190 and p210 cell lines.
	Columns B-C:	Each antibody signal is normalized to the median value of all antibodies signals in the corresponding slide
	Columns D-E:	Each antibody signal is normalized to the median B-actin signal in the corresponding slide
	Columns F-G:	Each antibody signal is normalized to the median GAPDH signal in the corresponding slide

## Sheet: S1
	Median signal		B-actin		GAPDH
Antibody list	p190/p210 Ba/f3	p190/p210 HPC-LSK	p190/p210 Ba/f3	p190/p210 HPC-LSK	p190/p210 Ba/f3	p190/p210 HPC-LSK
Src (Phospho-Tyr418)	1.97026	4.47317	2.57904	5.73814	2.18388	4.61011
SAPK/JNK (Phospho-Tyr185)	1.91611	0.734339	2.50817	0.942003	2.12387	0.756819
Cortactin (Phospho-Tyr421)	1.88079	0.789517	2.46192	1.01278	2.08471	0.813687
EGFR (Phospho-Tyr1110)	1.73972	0.861194	2.27726	1.10473	1.92834	0.887558
Dok1 (Phospho-Tyr362)	1.62597	1.00442	2.12837	1.28846	1.80226	1.03517
CD5 (Phospho-Tyr453)	1.59946	1.09037	2.09366	1.39871	1.77287	1.12375
Cortactin (Phospho-Tyr466)	1.59412	1.12453	2.08668	1.44254	1.76696	1.15895
IGF-1R (Phospho-Tyr1161)	1.52268	1.24984	1.99317	1.60329	1.68778	1.2881
DDX5/DEAD-box protein 5 (Phospho-Tyr593)	1.48181	1.0108	1.93967	1.29664	1.64248	1.04174
FAK (Phospho-Tyr925)	1.47321	0.883237	1.92841	1.13301	1.63294	0.910276
Dok1 (Phospho-Tyr398)	1.40722	0.94381	1.84203	1.21071	1.5598	0.972703
c-Abl (Phospho-Tyr412)	1.39816	1.03677	1.83017	1.32995	1.54975	1.06851
GRF-1 (Phospho-Tyr1105)	1.38922	0.699654	1.81847	0.897509	1.53985	0.721073
JAK1 (Phospho-Tyr1022)	1.38432	1.01558	1.81206	1.30278	1.53441	1.04667
NMDA NR2A/B (Phospho-Tyr1246/1252)	1.38079	0.848855	1.80743	1.0889	1.5305	0.874841
KIT (Phospho-Tyr703)	1.37463	1.39391	1.79936	1.78809	1.52367	1.43658
ICK (Phospho-Tyr159)	1.36787	0.73815	1.79052	0.946891	1.51618	0.760747
Vav1 (Phospho-Tyr174)	1.36434	1.11947	1.7859	1.43605	1.51227	1.15374
IKK-beta (Phospho-Tyr188)	1.31756	0.893023	1.72467	1.14556	1.46042	0.920362
WWOX (Phospho-Tyr33)	1.31035	0.5505	1.71523	0.706177	1.45242	0.567353
Paxillin (Phospho-Tyr118)	1.3086	1.10311	1.71293	1.41506	1.45048	1.13688
STAT1 (Phospho-Tyr701)	1.30671	1.12095	1.71047	1.43795	1.44839	1.15527
Synuclein alpha (Phospho-Tyr125)	1.2648	0.852189	1.65561	1.09318	1.40194	0.878277
HCK (Phospho-Tyr410)	1.25793	0.751275	1.64661	0.963728	1.39432	0.774274
PDGF-R beta (Phospho-Tyr1021)	1.25058	0.979663	1.63699	1.2567	1.38617	1.00965
CSFR (Phospho-Tyr561)	1.2444	0.560778	1.62891	0.71936	1.37933	0.577945
ACK1 (Phospho-Tyr284)	1.23993	0.909973	1.62305	1.1673	1.37437	0.93783
ETK (Phospho-Tyr566)	1.21364	0.757853	1.58863	0.972167	1.34522	0.781054
p44/42 MAP Kinase (Phospho-Tyr204)	1.16974	0.869915	1.53118	1.11592	1.29657	0.896546
claudin 7 (Phospho-Tyr210)	1.1645	0.583851	1.52431	0.748959	1.29076	0.601725
p73 (Phospho-Tyr99)	1.16439	1.2635	1.52416	1.62081	1.29063	1.30218
claudin 3 (Phospho-Tyr219)	1.16394	0.802116	1.52358	1.02895	1.29014	0.826671
Catenin beta (Phospho-Tyr654)	1.1605	1.05161	1.51908	1.349	1.28633	1.0838
STAT6 (Phospho-Tyr641)	1.15364	1.46257	1.51009	1.87617	1.27872	1.50734
RapGEF1 (Phospho-Tyr504)	1.15352	0.910525	1.50995	1.16801	1.27859	0.938399
Vinculin (Phospho-Tyr821)	1.14275	0.825566	1.49584	1.05903	1.26665	0.850839
VEGFR2 (Phospho-Tyr1214)	1.1263	1.33958	1.47432	1.7184	1.24842	1.38059
FLT3 (Phospho-Tyr842)	1.1218	0.636771	1.46842	0.816844	1.24343	0.656265
AXL (Phospho-Tyr691)	1.10568	1.32147	1.44732	1.69517	1.22556	1.36193
IGF-1R (Phospho-Tyr1165/1166)	1.10265	1.0822	1.44335	1.38823	1.2222	1.11533
Etk (Phospho-Tyr40)	1.09819	0.819457	1.43752	1.05119	1.21726	0.844544
FAK (Phospho-Tyr576)	1.0961	1.00045	1.43478	1.28336	1.21494	1.03107
JAK2 (Phospho-Tyr221)	1.09447	1.35032	1.43264	1.73217	1.21313	1.39165
FAK (Phospho-Tyr861)	1.09303	1.22233	1.43077	1.568	1.21155	1.25975
VEGFR2 (Phospho-Tyr1059)	1.08408	1.04821	1.41905	1.34464	1.20162	1.0803
STAT3 (Phospho-Tyr705)	1.07958	1.49274	1.41315	1.91487	1.19663	1.53844
IL-10R-A (Phospho-Tyr496)	1.07465	1.06773	1.4067	1.36968	1.19116	1.10042
CrkII (Phospho-Tyr221)	1.0708	0.86995	1.40166	1.11596	1.1869	0.896582
LCK (Phospho-Tyr505)	1.06847	0.956797	1.39862	1.22737	1.18432	0.986088
SYK (Phospho-Tyr525)	1.06765	1.08524	1.39754	1.39214	1.18341	1.11847
IL-4R/CD124 (Phospho-Tyr497)	1.06756	0.538068	1.39742	0.690228	1.18331	0.55454
Integrin beta3 (Phospho-Tyr785)	1.06396	1.15029	1.39271	1.47558	1.17932	1.18551
Ephrin B (Phospho-Tyr330)	1.06181	1.10583	1.38989	1.41855	1.17693	1.13969
STAT4 (Phospho-Tyr693)	1.05892	1.54705	1.38611	1.98454	1.17373	1.59441
Trk A (Phospho-Tyr701)	1.05824	0.90806	1.38522	1.16485	1.17298	0.935858
EPB41 (Phospho-Tyr418/660)	1.05766	0.908968	1.38446	1.16602	1.17233	0.936795
IL-13R/CD213a1 (Phospho-Tyr405)	1.05555	0.358917	1.3817	0.460415	1.17	0.369905
Trk A (Phospho-Tyr680/681)	1.05492	0.969634	1.38088	1.24384	1.1693	0.999317
PTPRA (Phospho-Tyr798)	1.05158	0.950168	1.37651	1.21887	1.1656	0.979256
c-Jun (Phospho-Tyr170)	1.0508	1.37916	1.37548	1.76918	1.16473	1.42139
ZAP-70 (Phospho-Tyr493)	1.05076	1.11695	1.37543	1.43281	1.16469	1.15114
IR (Phospho-Tyr1361)	1.04874	0.66862	1.37279	0.8577	1.16245	0.689089
Breast tumor kinase (Phospho-Tyr447)	1.04712	0.996521	1.37066	1.27833	1.16065	1.02703
CDK5 (Phospho-Tyr15)	1.04506	0.781833	1.36797	1.00293	1.15837	0.805768
IL3R (Phospho-Tyr593)	1.03709	0.8532	1.35754	1.09448	1.14954	0.879319
FER (Phospho-Tyr402)	1.03579	1.00066	1.35584	1.28364	1.1481	1.03129
HER3/ErbB3 (Phospho-Tyr1222)	1.03552	1.05931	1.35548	1.35888	1.1478	1.09174
HER3/ErbB3 (Phospho-Tyr1289)	1.03204	1.20673	1.35092	1.54799	1.14393	1.24368
Ephrin-B1 (Phospho-Tyr317)	1.0271	0.884221	1.34446	1.13427	1.13846	0.91129
AurB (Phospho-Tyr12)	1.02451	0.990231	1.34107	1.27026	1.13559	1.02055
Dab1 (Phospho-Tyr232)	1.02411	1.08029	1.34054	1.38579	1.13514	1.11336
Epo-R (Phospho-Tyr368)	1.0241	0.877194	1.34053	1.12526	1.13514	0.904048
Raf1 (Phospho-Tyr341)	1.02159	1.09808	1.33725	1.4086	1.13235	1.13169
Catenin beta (CTNNB) (Phospho-Tyr489)	1.01879	1.15596	1.33358	1.48285	1.12925	1.19134
VEGFR1 (Phospho-Tyr1333)	1.01691	1.05491	1.33113	1.35322	1.12717	1.0872
SHP-2 (Phospho-Tyr542)	1.01587	0.982601	1.32975	1.26047	1.12601	1.01268
ZAP-70 (Phospho-Tyr315)	1.01574	0.733434	1.32959	0.940842	1.12587	0.755887
Shc (Phospho-Tyr427)	1.01468	1.2413	1.3282	1.59233	1.12469	1.2793
IKK-beta (Phospho-Tyr199)	1.01441	1.05006	1.32784	1.347	1.12439	1.0822
CrkL (Phospho-Tyr207)	1.01374	0.866132	1.32697	1.11107	1.12365	0.892647
LCK (Phospho-Tyr393)	1.0115	1.1576	1.32404	1.48496	1.12118	1.19304
BTK (Phospho-Tyr551)	1.01125	0.789111	1.32371	1.01226	1.1209	0.813268
ITGB4 (Phospho-Tyr1510)	1.01024	1.17118	1.32238	1.50237	1.11977	1.20703
ZAP-70 (Phospho-Tyr292)	1.00994	0.86642	1.322	1.11144	1.11944	0.892944
SHP-2 (Phospho-Tyr580)	1.00957	0.987322	1.32152	1.26653	1.11904	1.01755
Ephrin B1/B2/B3 (Phospho-Tyr324)	1.00866	0.695155	1.32032	0.891738	1.11803	0.716436
IR (Phospho-Tyr1355)	1.00502	0.977567	1.31556	1.25401	1.11399	1.00749
EPHA2/3/4 (Phospho-Tyr588/596)	1.00491	0.878806	1.31542	1.12732	1.11387	0.905709
Caspase 9 (Phospho-Tyr153)	1.00413	0.986565	1.3144	1.26556	1.11301	1.01677
LAT (Phospho-Tyr171)	1.0035	0.755724	1.31357	0.969436	1.1123	0.778859
Trk B (Phospho-Tyr515)	1.00175	0.992799	1.31127	1.27355	1.11036	1.02319
NMDAR2B (Phospho-Tyr1472)	1.0004	1.35365	1.30951	1.73645	1.10886	1.39509
HRS (Phospho-Tyr334)	0.997765	0.9815	1.30606	1.25906	1.10595	1.01155
PDGF-R beta (Phospho-Tyr740)	0.994529	0.70562	1.30182	0.905163	1.10236	0.727221
PI3-kinase p85-alpha (Phospho-Tyr607)	0.993653	0.764285	1.30068	0.980417	1.10139	0.787682
Abl1 (Phospho-Tyr204)	0.993525	1.22844	1.30051	1.57583	1.10125	1.26605
SHP-1 (Phospho-Tyr536)	0.993435	1.22543	1.30039	1.57196	1.10115	1.26294
ERK8 (Phospho-Thr175/177)	0.99263	1.03179	1.29934	1.32358	1.10025	1.06338
Kv2.1/Kcnb1 (Phospho-Tyr128)	0.990981	0.879382	1.29718	1.12806	1.09843	0.906302
RAD51 (Phospho-Tyr315)	0.988028	0.983195	1.29331	1.26123	1.09515	1.01329
Dok2 (Phospho-Tyr299)	0.987097	0.884834	1.2921	1.13506	1.09412	0.911922
RGS16 (Phospho-Tyr168)	0.983892	0.813636	1.2879	1.04372	1.09057	0.838544
IkB-alpha (Phospho-Tyr305)	0.983489	1.13739	1.28737	1.45903	1.09012	1.17221
Pim-1 (Phospho-Tyr309)	0.980812	0.806617	1.28387	1.03472	1.08715	0.83131
HER2 (Phospho-Tyr1221/1222)	0.97935	0.960567	1.28195	1.23221	1.08553	0.989974
SYK (Phospho-Tyr323)	0.977752	1.16432	1.27986	1.49358	1.08376	1.19997
p130Cas (Phospho-Tyr165)	0.977382	0.755228	1.27938	0.968799	1.08335	0.778348
GSK3a-b (Phospho-Tyr216/279)	0.976565	0.870569	1.27831	1.11676	1.08245	0.89722
BLNK (Phospho-Tyr96)	0.976244	0.584819	1.27789	0.750201	1.08209	0.602722
SYK (Phospho-Tyr348)	0.975721	0.868765	1.27721	1.11444	1.08151	0.895361
AKT1 (Phospho-Tyr474)	0.974707	0.960886	1.27588	1.23262	1.08039	0.990302
Kv1.3/KCNA3 (Phospho-Tyr135)	0.971761	0.635948	1.27202	0.815788	1.07712	0.655417
Src (Phospho-Tyr216)	0.971716	1.03788	1.27196	1.33138	1.07707	1.06965
Gab1 (Phospho-Tyr627)	0.970181	1.20893	1.26995	1.5508	1.07537	1.24594
VEGFR2 (Phospho-Tyr1175)	0.96953	1.05373	1.2691	1.35171	1.07465	1.08598
MER/SKY (Phospho-Tyr749/681)	0.969519	1.16548	1.26909	1.49507	1.07464	1.20116
CD22/BL-CAM (Phospho-Tyr807)	0.966768	0.82529	1.26548	1.05867	1.07159	0.850554
BTK (Phospho-Tyr222)	0.965918	0.834549	1.26437	1.07055	1.07065	0.860097
Abl1 (Phospho-Tyr412)	0.965094	1.11726	1.26329	1.43321	1.06973	1.15146
Shc (Phospho-Tyr349)	0.964341	1.4438	1.26231	1.85209	1.0689	1.488
claudin 6 (Phospho-Tyr219)	0.963891	0.561521	1.26172	0.720314	1.0684	0.578711
JNK1/2/3 (Phospho-Thr183/Tyr185)	0.960546	0.899972	1.25734	1.15448	1.06469	0.927523
DAPP1 (Phospho-Tyr139)	0.958886	1.34965	1.25517	1.73131	1.06285	1.39096
EGFR (Phospho-Tyr1172)	0.957702	1.28641	1.25362	1.65019	1.06154	1.32579
A-RAF (Phospho-Tyr301/302)	0.957512	0.890611	1.25337	1.14247	1.06133	0.917875
HER2 (Phospho-Tyr877)	0.95744	1.13975	1.25328	1.46206	1.06125	1.17464
AKT (Phospho-Tyr326)	0.95597	0.894714	1.25135	1.14773	1.05962	0.922104
Synuclein alpha (Phospho-Tyr133)	0.955111	1.68834	1.25023	2.16578	1.05867	1.74002
IkB-alpha (Phospho-Tyr42)	0.954099	1.51643	1.2489	1.94527	1.05755	1.56286
STAM2 (Phospho-Tyr192)	0.950467	0.641505	1.24415	0.822917	1.05352	0.661144
Gab2 (Phospho-Tyr643)	0.94864	0.815247	1.24176	1.04579	1.05149	0.840205
PLCG2 (Phospho-Tyr1217)	0.948235	0.955774	1.24123	1.22606	1.05105	0.985033
VEGFR2 (Phospho-Tyr1054)	0.947485	0.977721	1.24024	1.25421	1.05021	1.00765
Dab1 (Phospho-Tyr220)	0.945102	0.745499	1.23712	0.956319	1.04757	0.768321
PDGF-R alpha (Phospho-Tyr849)	0.944602	0.961993	1.23647	1.23404	1.04702	0.991443
Ezrin (Phospho-Tyr353)	0.944298	1.06878	1.23607	1.37102	1.04668	1.1015
Integrin beta3 (Phospho-Tyr773)	0.943879	1.13308	1.23552	1.4535	1.04622	1.16777
TFII-I (Phospho-Tyr248)	0.938086	1.15794	1.22794	1.4854	1.0398	1.19339
BCR (Phospho-Tyr360)	0.937211	0.610593	1.2268	0.783262	1.03883	0.629285
FLT3 (Phospho-Tyr969)	0.935533	1.25524	1.2246	1.61021	1.03697	1.29367
ACTIN Pan(a/b/g) (Phospho-Tyr55/53)	0.934631	0.945534	1.22342	1.21292	1.03597	0.97448
IL7R/CD127 (Phospho-Tyr449)	0.931191	0.860306	1.21892	1.10359	1.03215	0.886642
EGFR (Phospho-Tyr869)	0.930147	0.598169	1.21755	0.767326	1.031	0.616481
Gab1 (Phospho-Tyr659)	0.928547	0.933527	1.21545	1.19752	1.02922	0.962105
EGFR (Phospho-Tyr1069)	0.927211	1.30568	1.21371	1.67492	1.02774	1.34566
ICAM-1 (Phospho-Tyr512)	0.926732	0.845484	1.21308	1.08458	1.02721	0.871367
Trk A (Phospho-Tyr791)	0.923888	1.18332	1.20936	1.51795	1.02406	1.21955
Pyk2 (Phospho-Tyr580)	0.922324	1.59505	1.20731	2.04612	1.02233	1.64388
PKD1/PKC mu (Phospho-Tyr463)	0.922302	0.969373	1.20728	1.2435	1.0223	0.999048
c-met (Phospho-Tyr1003)	0.922085	1.3502	1.207	1.73203	1.02206	1.39154
WAVE1 (Phospho-Tyr125)	0.921348	0.595826	1.20603	0.764319	1.02124	0.614066
CK1-A/A2 (Phospho-Tyr294)	0.920574	0.760155	1.20502	0.975119	1.02039	0.783426
ezrin (Phospho-Tyr478)	0.919926	0.81892	1.20417	1.0505	1.01967	0.84399
p38 MAPK (Phospho-Tyr322)	0.919151	1.46809	1.20315	1.88325	1.01881	1.51303
Pyk2 (Phospho-Tyr579)	0.916845	1.00652	1.20014	1.29116	1.01625	1.03733
Trk B (Phospho-Tyr705)	0.916784	1.01546	1.20006	1.30262	1.01618	1.04654
VEGFR2 (Phospho-Tyr951)	0.911437	0.896391	1.19306	1.14988	1.01026	0.923833
c-Abl (Phospho-Tyr245)	0.90931	1.02287	1.19027	1.31213	1.0079	1.05418
TYK2 (Phospho-Tyr1054)	0.908885	1.34737	1.18972	1.7284	1.00743	1.38862
ZAP-70 (Phospho-Tyr319)	0.907391	1.17861	1.18776	1.51191	1.00577	1.21469
Vav2 (Phospho-Tyr142)	0.907377	0.919759	1.18774	1.17986	1.00576	0.947916
FAK (Phospho-Tyr407)	0.906577	0.963563	1.1867	1.23605	1.00487	0.993061
PLCG1 (Phospho-Tyr1253)	0.90279	1.00881	1.18174	1.2941	1.00067	1.0397
GAPDH	0.902182	0.970296	1.18094	1.24469	1	1
p130Cas (Phospho-Tyr410)	0.90185	1.20656	1.18051	1.54777	0.999631	1.2435
Synuclein alpha (Phospho-Tyr136)	0.898916	0.902274	1.17667	1.15743	0.99638	0.929895
GRB10/Growth factor receptor-bound protein 10 (Phospho-Tyr67)	0.89863	0.983005	1.17629	1.26099	0.996063	1.0131
PP2A-a (Phospho-Tyr307)	0.89625	1.06048	1.17318	1.36038	0.993425	1.09295
Interferon-gamma receptor alpha chain precursor (Phospho-Tyr457)	0.896233	0.864726	1.17316	1.10926	0.993405	0.891198
PI3-kinase p85-subunit alpha/gamma (Phospho-Tyr467/199)	0.894976	0.725066	1.17151	0.930107	0.992012	0.747262
M-CSF Receptor (Phospho-Tyr809)	0.892201	0.612472	1.16788	0.785674	0.988936	0.631222
c-Kit (Phospho-Tyr721)	0.892091	1.11276	1.16773	1.42744	0.988814	1.14683
p38 MAPK (Phospho-Tyr182)	0.8912	2.46083	1.16657	3.15673	0.987827	2.53617
JAK2 (Phospho-Tyr1007)	0.889719	1.08722	1.16463	1.39467	0.986186	1.1205
EGFR (Phospho-Tyr1016)	0.889355	1.3781	1.16415	1.76782	0.985782	1.42029
PKC delta/PKCD (Phospho-Tyr64)	0.887518	1.1382	1.16175	1.46007	0.983746	1.17304
PKC delta (Phospho-Tyr52)	0.887226	1.03946	1.16137	1.33341	0.983422	1.07128
CBL (Phospho-Tyr774)	0.887169	1.11498	1.16129	1.43029	0.983359	1.14911
Met (Phospho-Tyr1349)	0.887088	0.764772	1.16119	0.981042	0.983269	0.788184
PECAM-1 (Phospho-Tyr713)	0.884426	0.911611	1.1577	1.16941	0.980318	0.939519
HER4/ErbB4 (Phospho-Tyr1284)	0.883184	1.06897	1.15608	1.37127	0.978942	1.1017
FRS2 (Phospho-Tyr436)	0.882862	1.41571	1.15565	1.81606	0.978584	1.45905
Pyk2 (Phospho-Tyr881)	0.882252	0.823327	1.15485	1.05616	0.977908	0.848532
BLNK (Phospho-Tyr84)	0.88175	1.1102	1.1542	1.42415	0.977353	1.14418
EGFR (Phospho-Tyr1197)	0.880831	0.797627	1.153	1.02319	0.976334	0.822045
LCK (Phospho-Tyr192)	0.880476	1.06129	1.15253	1.36141	0.97594	1.09378
ALK (Phospho-Tyr1604)	0.878264	0.53876	1.14963	0.691116	0.973488	0.555253
EPHB1/2 (Phospho-Tyr594/604)	0.878257	0.726803	1.14963	0.932336	0.973481	0.749053
CD3Z (Phospho-Tyr142)	0.878213	1.17805	1.14957	1.51119	0.973432	1.21411
KIT (Phospho-Tyr936)	0.877685	0.832672	1.14888	1.06814	0.972846	0.858163
Catenin delta-1 (Phospho-Tyr228)	0.875801	1.30748	1.14641	1.67722	0.970759	1.34751
CBL (Phospho-Tyr700)	0.875753	1.06861	1.14635	1.3708	0.970705	1.10132
WASP (Phospho-Tyr290)	0.872137	1.12321	1.14161	1.44084	0.966697	1.15759
Catalase (Phospho-Tyr385)	0.869435	0.822209	1.13808	1.05472	0.963702	0.84738
ALK (Phospho-Tyr1507)	0.868314	0.667012	1.13661	0.855637	0.96246	0.687432
CD28 (Phospho-Tyr218)	0.868032	1.06769	1.13624	1.36962	0.962147	1.10037
PLD2 (Phospho-Tyr169)	0.86493	1.01643	1.13218	1.30387	0.958708	1.04755
CDC2 (Phospho-Tyr15)	0.864789	0.845018	1.132	1.08398	0.958552	0.870887
PKC alpha (Phospho-Tyr657)	0.863302	1.22359	1.13005	1.56961	0.956904	1.26104
Ret (Phospho-Tyr905)	0.859589	1.39215	1.12519	1.78584	0.952788	1.43477
Paxillin (Phospho-Tyr31)	0.858936	1.27561	1.12433	1.63634	0.952064	1.31466
TIE2 (Phospho-Tyr1108)	0.857408	0.930586	1.12233	1.19375	0.950371	0.959074
Src (Phospho-Tyr529)	0.855033	1.57362	1.11923	2.01862	0.947739	1.62179
PKC delta (Phospho-Tyr313)	0.854347	0.931886	1.11833	1.19541	0.946978	0.960414
VE-Cadherin (Phospho-Tyr731)	0.85332	0.877849	1.11698	1.1261	0.94584	0.904723
PLCG1 (Phospho-Tyr783)	0.849616	1.21941	1.11213	1.56424	0.941734	1.25674
RAD52 (Phospho-Tyr104)	0.844129	1.00613	1.10495	1.29066	0.935653	1.03694
Pyk2 (Phospho-Tyr402)	0.843381	1.11681	1.10397	1.43263	0.934823	1.151
STAT2 (Phospho-Tyr690)	0.839028	1.04625	1.09828	1.34212	0.929998	1.07828
PDGF-R beta (Phospho-Tyr751)	0.838903	0.813158	1.09811	1.04311	0.92986	0.838051
PLCG1 (Phospho-Tyr771)	0.838686	0.853925	1.09783	1.09541	0.929619	0.880066
CD227/mucin 1 (Phospho-Tyr1243)	0.835354	0.923023	1.09347	1.18404	0.925926	0.951279
LYN (Phospho-Tyr507)	0.835327	1.22573	1.09343	1.57235	0.925896	1.26325
FGFR1 (Phospho-Tyr654)	0.833692	0.964465	1.09129	1.23721	0.924084	0.99399
Caveolin-1 (Phospho-Tyr14)	0.833218	0.72473	1.09067	0.929677	0.923558	0.746916
Fyn (Phospho-Tyr530)	0.821735	1.23642	1.07564	1.58607	0.91083	1.27427
FAK (Phospho-Tyr397)	0.817725	1.30113	1.07039	1.66907	0.906385	1.34096
CD19 (Phospho-Tyr531)	0.815861	1.1777	1.06795	1.51074	0.90432	1.21375
PLCG2 (Phospho-Tyr753)	0.813787	0.972624	1.06523	1.24767	0.90202	1.0024
FGFR1 (Phospho-Tyr766)	0.8003	1.08164	1.04758	1.38752	0.887071	1.11476
Met (Phospho-Tyr1234)	0.792986	0.727995	1.03801	0.933865	0.878964	0.750282
HER2 (Phospho-Tyr1248)	0.790838	0.829643	1.0352	1.06426	0.876584	0.855041
FGFR1 (Phospho-Tyr154)	0.784962	0.758396	1.0275	0.972863	0.87007	0.781613
SLP-76 (Phospho-Tyr128)	0.776923	1.01902	1.01698	1.30719	0.86116	1.05021
LAT (Phospho-Tyr191)	0.77322	1.02985	1.01213	1.32108	0.857055	1.06138
Bcr (Phospho-Tyr177)	0.773087	1.56456	1.01196	2.00701	0.856908	1.61246
Met (Phospho-Tyr1356)	0.767062	0.75835	1.00407	0.972804	0.85023	0.781566
Beta actin	0.76395	0.77955	1	1	0.846781	0.803415
STAT5A (Phospho-Tyr694)	0.728608	1.44001	0.953738	1.84723	0.807607	1.4841
EGFR (Phospho-Tyr1092)	0.639402	0.796443	0.836967	1.02167	0.708728	0.820825
